# Supplementary material for: Carbonyl­chlorido(1-methyl­sulfanylpenta-1,3-dien-1-yl-5-yl­idene)bis­(triphenyl­phosphane)osmium(II)
Source: Acta Crystallogr Sect E Struct Rep Online. 2009 Oct 7;65(Pt 11):m1319. doi: 10.1107/S1600536809039695 (PMC2971168; doi:10.1107/S1600536809039695)
Supplement: Supplementary file 1 [file e-65-m1319-sup1.cif]

##############################################################################
###                                                                        ###
###        Electronic paper (Acta Crystallographica Section E)             ###
###                                                                        ###
##############################################################################
#                                                                            #
# This CIF contains the data in a paper accepted for publication in Acta     #
# Crystallographica Section E. It conforms to the requirements of Notes      #
# for Authors for Section E, and has been peer reviewed under the auspices   #
# of the IUCr Commission on Journals.                                        #
#                                                                            #
# Full details of the Crystallographic Information File format               #
# are given in the paper "The Crystallographic Information File (CIF):       #
# a New Standard Archive File for Crystallography" by S. R. Hall, F. H.      #
# Allen and I. D. Brown [Acta Cryst. (1991), A47, 655-685].                  #
#                                                                            #
# The current version of the core CIF dictionary is obtainable from          #
# ftp://ftp.iucr.org/pub/cif_core.dic. The current version number is 2.4.    #
#                                                                            #
# Software is freely available for graphical display of the structure(s) in  #
# this CIF.  For information consult the CIF home page http://www.iucr.org/  #
# cif/home.html                                                              #
#                                                                            #
# This file may be used for bona fide research purposes within the           #
# scientific community so long as proper attribution is given to the journal # 
# article from which it was obtained.                                        #
#                                                                            #
##############################################################################
                                             
data_I
_audit_creation_method     SHELXL-97
_chemical_name_systematic
;
Carbonylchlorido(1-methylsulfanylpenta-1,3-dien-1-yl-5-
ylidene)bis(triphenylphosphane)osmium(II)
;
_chemical_name_common     ?
_chemical_formula_moiety     'C43 H37 Cl O Os P2 S'
_chemical_formula_sum     'C43 H37 Cl O Os P2 S'
_chemical_formula_iupac     '[Os (C6 H7 S) Cl (C18 H15 P)2 (C O)]'
_chemical_formula_weight     889.38
_chemical_melting_point     ?
_symmetry_cell_setting     monoclinic
_symmetry_space_group_name_H-M     'P 21/n'
_symmetry_space_group_name_hall     '-P 2yn'
loop_
    _symmetry_equiv_pos_as_xyz
    'x, y, z'
    '-x+1/2, y+1/2, -z+1/2'
    '-x, -y, -z'
    'x-1/2, -y-1/2, z-1/2'
_cell_length_a     13.55650(10)
_cell_length_b     15.7136(2)
_cell_length_c     18.2264(3)
_cell_angle_alpha     90.00
_cell_angle_beta     109.9780(10)
_cell_angle_gamma     90.00
_cell_volume     3648.97(8)
_cell_formula_units_Z     4
_cell_measurement_reflns_used     8192
_cell_measurement_theta_min     1.63
_cell_measurement_theta_max     28.26
_cell_measurement_temperature     203(2)
_exptl_crystal_description     plates
_exptl_crystal_colour     blue
_exptl_crystal_size_max     0.33
_exptl_crystal_size_mid     0.28
_exptl_crystal_size_min     0.11
_exptl_crystal_density_diffrn     1.619
_exptl_crystal_density_meas     ?
_exptl_crystal_density_method     'not measured'
_exptl_crystal_F_000     1768
_exptl_absorpt_coefficient_mu     3.747
_exptl_absorpt_correction_type     multi-scan
_exptl_absorpt_process_details     '(SADABS; Sheldrick, 1996)'
_exptl_absorpt_correction_T_min     0.490888
_exptl_absorpt_correction_T_max     0.738765
_exptl_special_details
;
;
_diffrn_ambient_temperature     203(2)
_diffrn_radiation_type     MoK\a
_diffrn_radiation_wavelength     0.71073
_diffrn_radiation_source     'fine-focus sealed tube'
_diffrn_radiation_monochromator     graphite
_diffrn_measurement_device_type     'Siemens SMART CCD area-detector'
_diffrn_measurement_method     \w
_diffrn_detector_area_resol_mean     ?
_diffrn_reflns_number     22209
_diffrn_reflns_av_R_equivalents     0.0226
_diffrn_reflns_av_sigmaI/netI     0.0271
_diffrn_reflns_theta_min     1.63
_diffrn_reflns_theta_max     27.00
_diffrn_reflns_theta_full     27.00
_diffrn_measured_fraction_theta_max     0.981
_diffrn_measured_fraction_theta_full     0.981
_diffrn_reflns_limit_h_min     -17
_diffrn_reflns_limit_h_max     16
_diffrn_reflns_limit_k_min     0
_diffrn_reflns_limit_k_max     19
_diffrn_reflns_limit_l_min     0
_diffrn_reflns_limit_l_max     23
_diffrn_standards_number     ?
_diffrn_standards_interval_count     ?
_diffrn_standards_interval_time     ?
_diffrn_standards_decay_%     ?
_refine_special_details
;
Refinement of <i>F^2^</i> against ALL reflections. The weighted <i>R</i>-factor
<i>wR</i> and goodness of fit <i>S</i> are based on <i>F^2^</i>, conventional
<i>R</i>-factors <i>R</i> are based on <i>F</i>, with <i>F</i> set to zero for
negative <i>F^2^</i>. The threshold expression of <i>F^2^</i> >
2\s(<i>F^2^</i>) is used only for calculating <i>R</i>-factors(gt) <i>etc</i>.
and is not relevant to the choice of reflections for refinement.
<i>R</i>-factors based on <i>F^2^</i> are statistically about twice as large
as those based on <i>F</i>, and <i>R</i>- factors based on ALL data will be
even larger.
;
_reflns_number_total     7812
_reflns_number_gt     6032
_reflns_threshold_expression     I>2\s(I)
_refine_ls_structure_factor_coef     Fsqd
_refine_ls_matrix_type     full
_refine_ls_R_factor_all     0.0334
_refine_ls_R_factor_gt     0.0220
_refine_ls_wR_factor_gt     0.0545
_refine_ls_wR_factor_ref     0.0600
_refine_ls_goodness_of_fit_ref     1.011
_refine_ls_restrained_S_all     1.011
_refine_ls_number_reflns     7812
_refine_ls_number_parameters     444
_refine_ls_number_restraints     0
_refine_ls_hydrogen_treatment     constr
_refine_ls_weighting_scheme     calc
_refine_ls_weighting_details
         'calc w=1/[\s^2^(Fo^2^)+(0.0268P)^2^+2.9139P] where P=(Fo^2^+2Fc^2^)/3'
_atom_sites_solution_hydrogens     geom
_atom_sites_solution_primary     direct
_atom_sites_solution_secondary     difmap
_refine_ls_shift/su_max     0.004
_refine_ls_shift/su_mean     0.000
_refine_diff_density_max     1.008
_refine_diff_density_min     -0.526
_refine_ls_extinction_method     'SHELXL97 (Sheldrick, 2008)'
_refine_ls_extinction_coef     0.00065(5)
_refine_ls_extinction_expression
                                  'Fc^*^=kFc[1+0.001xFc^2^\l^3^/sin(2\q)]^-1/4^'
loop_
    _atom_type_symbol
    _atom_type_description
    _atom_type_scat_dispersion_real
    _atom_type_scat_dispersion_imag
    _atom_type_scat_source
    'C' 'C' 0.0033 0.0016
                         'International Tables Vol C Tables 4.2.6.8 and 6.1.1.4'
    'H' 'H' 0.0000 0.0000
                         'International Tables Vol C Tables 4.2.6.8 and 6.1.1.4'
    'O' 'O' 0.0106 0.0060
                         'International Tables Vol C Tables 4.2.6.8 and 6.1.1.4'
    'P' 'P' 0.1023 0.0942
                         'International Tables Vol C Tables 4.2.6.8 and 6.1.1.4'
    'S' 'S' 0.1246 0.1234
                         'International Tables Vol C Tables 4.2.6.8 and 6.1.1.4'
    'Cl' 'Cl' 0.1484 0.1585
                         'International Tables Vol C Tables 4.2.6.8 and 6.1.1.4'
    'Os' 'Os' -1.2165 7.6030
                         'International Tables Vol C Tables 4.2.6.8 and 6.1.1.4'
_computing_data_collection     'SMART (Siemens, 1995)'
_computing_cell_refinement     'SAINT (Siemens, 1995)'
_computing_data_reduction     'SAINT (Siemens, 1995)'
_computing_structure_solution     'SHELXS97 (Sheldrick, 2008)'
_computing_structure_refinement     'SHELXL97 (Sheldrick, 2008)'
_computing_molecular_graphics     'ORTEP-3 for Windows (Farrugia, 1997)'
_computing_publication_material     'WinGX (Farrugia, 1999)'
loop_
    _atom_site_type_symbol
    _atom_site_label
    _atom_site_fract_x
    _atom_site_fract_y
    _atom_site_fract_z
    _atom_site_U_iso_or_equiv
    _atom_site_adp_type
    _atom_site_calc_flag
    _atom_site_refinement_flags
    _atom_site_occupancy
    _atom_site_disorder_assembly
    _atom_site_disorder_group
    Os Os1 0.503721(7) 0.750195(6) 0.123794(5) 0.01728(5) Uani d . 1 . .
    Cl Cl1 0.52137(6) 0.89985(5) 0.17787(4) 0.03293(16) Uani d . 1 . .
    P P1 0.35379(5) 0.75535(4) 0.16571(4) 0.02055(14) Uani d . 1 . .
    P P2 0.65608(5) 0.75710(4) 0.08534(4) 0.02050(14) Uani d . 1 . .
    S S1 0.41485(6) 0.90387(5) 0.00041(4) 0.02726(15) Uani d . 1 . .
    O O1 0.6180(2) 0.6574(2) 0.26956(18) 0.0572(7) Uani d . 1 . .
    C C1 0.4083(2) 0.79638(18) 0.01381(16) 0.0235(6) Uani d . 1 . .
    C C2 0.3413(2) 0.74700(19) -0.04778(18) 0.0314(7) Uani d . 1 . .
    H H2A 0.2937 0.7754 -0.0907 0.038 Uiso calc R 1 . .
    C C3 0.3422(2) 0.6598(2) -0.04821(18) 0.0351(7) Uani d . 1 . .
    H H3A 0.2913 0.6336 -0.0909 0.042 Uiso calc R 1 . .
    C C4 0.4089(3) 0.6051(2) 0.00668(19) 0.0353(7) Uani d . 1 . .
    H H4A 0.4057 0.5466 -0.0047 0.042 Uiso calc R 1 . .
    C C5 0.4789(2) 0.63212(18) 0.07632(18) 0.0280(6) Uani d . 1 . .
    H H5A 0.5222 0.5893 0.1069 0.034 Uiso calc R 1 . .
    C C6 0.5838(2) 0.6926(2) 0.2226(2) 0.0331(7) Uani d . 1 . .
    C C7 0.3395(3) 0.9277(2) -0.10003(18) 0.0413(8) Uani d . 1 . .
    H H7A 0.3550 0.9851 -0.1122 0.062 Uiso calc R 1 . .
    H H7B 0.2652 0.9229 -0.1079 0.062 Uiso calc R 1 . .
    H H7C 0.3577 0.8878 -0.1340 0.062 Uiso calc R 1 . .
    C C11 0.3842(2) 0.76453(17) 0.27235(16) 0.0235(6) Uani d . 1 . .
    C C12 0.3095(3) 0.7412(2) 0.30511(19) 0.0353(7) Uani d . 1 . .
    H H12A 0.2436 0.7214 0.2727 0.042 Uiso calc R 1 . .
    C C13 0.3310(3) 0.7467(2) 0.3850(2) 0.0426(9) Uani d . 1 . .
    H H13A 0.2797 0.7303 0.4063 0.051 Uiso calc R 1 . .
    C C14 0.4268(3) 0.7760(2) 0.43332(18) 0.0374(8) Uani d . 1 . .
    H H14A 0.4411 0.7795 0.4875 0.045 Uiso calc R 1 . .
    C C15 0.5017(2) 0.8001(2) 0.40201(17) 0.0326(7) Uani d . 1 . .
    H H15A 0.5673 0.8203 0.4347 0.039 Uiso calc R 1 . .
    C C16 0.4802(2) 0.79462(19) 0.32186(16) 0.0278(6) Uani d . 1 . .
    H H16A 0.5316 0.8115 0.3008 0.033 Uiso calc R 1 . .
    C C21 0.2689(2) 0.6613(2) 0.14554(17) 0.0290(7) Uani d . 1 . .
    C C22 0.3159(3) 0.5816(2) 0.16040(18) 0.0359(7) Uani d . 1 . .
    H H22A 0.3894 0.5775 0.1759 0.043 Uiso calc R 1 . .
    C C23 0.2570(3) 0.5082(2) 0.1529(2) 0.0493(10) Uani d . 1 . .
    H H23A 0.2900 0.4547 0.1634 0.059 Uiso calc R 1 . .
    C C24 0.1479(3) 0.5146(3) 0.1294(2) 0.0570(12) Uani d . 1 . .
    H H24A 0.1070 0.4652 0.1243 0.068 Uiso calc R 1 . .
    C C25 0.1005(3) 0.5922(3) 0.1140(2) 0.0549(11) Uani d . 1 . .
    H H25A 0.0270 0.5958 0.0976 0.066 Uiso calc R 1 . .
    C C26 0.1597(3) 0.6659(2) 0.12214(19) 0.0406(8) Uani d . 1 . .
    H H26A 0.1262 0.7192 0.1119 0.049 Uiso calc R 1 . .
    C C31 0.2631(2) 0.8443(2) 0.12691(16) 0.0253(6) Uani d . 1 . .
    C C32 0.2611(2) 0.9141(2) 0.17292(19) 0.0314(7) Uani d . 1 . .
    H H32A 0.3027 0.9141 0.2261 0.038 Uiso calc R 1 . .
    C C33 0.1988(3) 0.9836(2) 0.1415(2) 0.0401(8) Uani d . 1 . .
    H H33A 0.1983 1.0304 0.1734 0.048 Uiso calc R 1 . .
    C C34 0.1374(2) 0.9848(2) 0.0637(2) 0.0428(9) Uani d . 1 . .
    H H34A 0.0958 1.0326 0.0424 0.051 Uiso calc R 1 . .
    C C35 0.1373(2) 0.9154(2) 0.0172(2) 0.0409(8) Uani d . 1 . .
    H H35A 0.0947 0.9157 -0.0357 0.049 Uiso calc R 1 . .
    C C36 0.1997(2) 0.8454(2) 0.04829(18) 0.0335(7) Uani d . 1 . .
    H H36A 0.1994 0.7984 0.0163 0.040 Uiso calc R 1 . .
    C C41 0.6232(2) 0.78681(19) -0.01726(16) 0.0249(6) Uani d . 1 . .
    C C42 0.5683(2) 0.7288(2) -0.07572(18) 0.0325(7) Uani d . 1 . .
    H H42A 0.5528 0.6740 -0.0622 0.039 Uiso calc R 1 . .
    C C43 0.5370(3) 0.7532(2) -0.1540(2) 0.0442(9) Uani d . 1 . .
    H H43A 0.5027 0.7138 -0.1932 0.053 Uiso calc R 1 . .
    C C44 0.5558(3) 0.8340(3) -0.1742(2) 0.0459(9) Uani d . 1 . .
    H H44A 0.5347 0.8497 -0.2271 0.055 Uiso calc R 1 . .
    C C45 0.6055(3) 0.8925(2) -0.1170(2) 0.0426(9) Uani d . 1 . .
    H H45A 0.6161 0.9485 -0.1309 0.051 Uiso calc R 1 . .
    C C46 0.6399(2) 0.8687(2) -0.03906(19) 0.0321(7) Uani d . 1 . .
    H H46A 0.6749 0.9085 -0.0005 0.038 Uiso calc R 1 . .
    C C51 0.7660(2) 0.82842(19) 0.13641(17) 0.0265(6) Uani d . 1 . .
    C C52 0.7716(2) 0.8719(2) 0.2035(2) 0.0363(8) Uani d . 1 . .
    H H52A 0.7183 0.8653 0.2252 0.044 Uiso calc R 1 . .
    C C53 0.8567(3) 0.9258(2) 0.2393(2) 0.0502(10) Uani d . 1 . .
    H H53A 0.8599 0.9559 0.2846 0.060 Uiso calc R 1 . .
    C C54 0.9353(3) 0.9348(2) 0.2086(2) 0.0512(10) Uani d . 1 . .
    H H54A 0.9913 0.9723 0.2321 0.061 Uiso calc R 1 . .
    C C55 0.9324(3) 0.8887(3) 0.1431(2) 0.0523(10) Uani d . 1 . .
    H H55A 0.9878 0.8931 0.1233 0.063 Uiso calc R 1 . .
    C C56 0.8481(3) 0.8365(2) 0.1071(2) 0.0413(8) Uani d . 1 . .
    H H56A 0.8458 0.8060 0.0623 0.050 Uiso calc R 1 . .
    C C61 0.7313(2) 0.65751(18) 0.09802(17) 0.0233(6) Uani d . 1 . .
    C C62 0.7491(2) 0.6108(2) 0.03920(18) 0.0320(7) Uani d . 1 . .
    H H62A 0.7202 0.6292 -0.0129 0.038 Uiso calc R 1 . .
    C C63 0.8093(3) 0.5370(2) 0.0568(2) 0.0389(8) Uani d . 1 . .
    H H63A 0.8204 0.5057 0.0164 0.047 Uiso calc R 1 . .
    C C64 0.8526(2) 0.5094(2) 0.13256(19) 0.0334(7) Uani d . 1 . .
    H H64A 0.8927 0.4592 0.1440 0.040 Uiso calc R 1 . .
    C C65 0.8371(3) 0.5558(2) 0.19159(19) 0.0364(7) Uani d . 1 . .
    H H65A 0.8668 0.5375 0.2436 0.044 Uiso calc R 1 . .
    C C66 0.7779(2) 0.6290(2) 0.17438(18) 0.0353(7) Uani d . 1 . .
    H H66A 0.7688 0.6606 0.2153 0.042 Uiso calc R 1 . .
loop_
    _atom_site_aniso_label
    _atom_site_aniso_U_11
    _atom_site_aniso_U_22
    _atom_site_aniso_U_33
    _atom_site_aniso_U_12
    _atom_site_aniso_U_13
    _atom_site_aniso_U_23
    Os1 0.01787(6) 0.01638(6) 0.01841(6) -0.00104(4) 0.00725(4) 0.00086(4)
    Cl1 0.0314(4) 0.0327(4) 0.0342(4) -0.0012(3) 0.0105(3) 0.0008(3)
    P1 0.0185(3) 0.0244(4) 0.0191(3) -0.0022(3) 0.0069(3) 0.0012(3)
    P2 0.0199(3) 0.0218(4) 0.0214(3) -0.0007(3) 0.0091(3) 0.0001(3)
    S1 0.0287(4) 0.0259(4) 0.0262(4) 0.0020(3) 0.0081(3) 0.0052(3)
    O1 0.0490(16) 0.068(2) 0.0625(19) 0.0120(15) 0.0288(15) 0.0092(16)
    C1 0.0216(13) 0.0274(15) 0.0245(14) -0.0001(11) 0.0117(11) 0.0008(12)
    C2 0.0269(14) 0.0362(17) 0.0276(15) -0.0031(13) 0.0048(12) -0.0002(13)
    C3 0.0302(16) 0.0405(19) 0.0320(17) -0.0140(14) 0.0072(13) -0.0079(14)
    C4 0.0419(18) 0.0235(15) 0.0453(19) -0.0079(14) 0.0210(15) -0.0047(14)
    C5 0.0300(15) 0.0228(14) 0.0366(17) -0.0020(12) 0.0187(13) -0.0002(12)
    C6 0.0261(16) 0.0375(19) 0.0424(19) -0.0048(14) 0.0207(15) -0.0094(15)
    C7 0.049(2) 0.044(2) 0.0268(16) 0.0060(16) 0.0071(15) 0.0135(14)
    C11 0.0260(14) 0.0235(14) 0.0205(13) -0.0003(11) 0.0073(11) 0.0017(11)
    C12 0.0294(15) 0.051(2) 0.0290(16) -0.0121(14) 0.0145(13) -0.0062(14)
    C13 0.0410(18) 0.064(3) 0.0313(17) -0.0146(17) 0.0228(15) -0.0024(16)
    C14 0.0458(19) 0.0481(19) 0.0208(15) -0.0048(16) 0.0143(14) -0.0001(14)
    C15 0.0336(17) 0.0376(18) 0.0224(15) -0.0039(13) 0.0041(13) 0.0000(13)
    C16 0.0281(15) 0.0322(16) 0.0240(14) -0.0053(13) 0.0101(12) 0.0019(12)
    C21 0.0314(15) 0.0355(17) 0.0206(14) -0.0126(13) 0.0096(12) -0.0002(12)
    C22 0.0433(19) 0.0350(18) 0.0321(17) -0.0121(15) 0.0166(15) 0.0006(14)
    C23 0.079(3) 0.0332(19) 0.040(2) -0.0201(19) 0.0262(19) 0.0002(16)
    C24 0.070(3) 0.061(3) 0.037(2) -0.043(2) 0.0148(19) -0.0004(19)
    C25 0.0381(19) 0.078(3) 0.043(2) -0.030(2) 0.0065(16) 0.006(2)
    C26 0.0288(16) 0.052(2) 0.0386(19) -0.0146(15) 0.0088(14) 0.0055(16)
    C31 0.0167(12) 0.0344(17) 0.0274(15) 0.0017(12) 0.0107(11) 0.0069(12)
    C32 0.0275(15) 0.0335(17) 0.0340(16) 0.0028(13) 0.0116(13) 0.0033(14)
    C33 0.0327(17) 0.0363(19) 0.054(2) 0.0054(14) 0.0179(16) 0.0041(16)
    C34 0.0255(16) 0.043(2) 0.062(2) 0.0101(14) 0.0178(16) 0.0202(18)
    C35 0.0217(15) 0.064(2) 0.0350(18) 0.0087(15) 0.0067(13) 0.0186(17)
    C36 0.0256(15) 0.0463(19) 0.0299(16) 0.0022(14) 0.0110(13) 0.0041(14)
    C41 0.0243(14) 0.0291(15) 0.0246(14) 0.0035(12) 0.0127(12) 0.0050(12)
    C42 0.0258(15) 0.0433(18) 0.0278(16) -0.0019(13) 0.0084(13) 0.0027(13)
    C43 0.0329(17) 0.071(3) 0.0270(16) -0.0006(17) 0.0081(14) -0.0040(17)
    C44 0.0354(18) 0.073(3) 0.0328(18) 0.0145(18) 0.0162(15) 0.0186(18)
    C45 0.0390(18) 0.048(2) 0.049(2) 0.0121(16) 0.0245(17) 0.0231(17)
    C46 0.0315(16) 0.0301(16) 0.0377(17) 0.0078(13) 0.0158(14) 0.0064(13)
    C51 0.0216(13) 0.0247(15) 0.0318(16) -0.0023(11) 0.0072(12) 0.0013(12)
    C52 0.0231(15) 0.0390(19) 0.0425(19) 0.0009(13) 0.0057(14) -0.0112(15)
    C53 0.0356(18) 0.045(2) 0.058(2) 0.0001(16) 0.0003(17) -0.0200(18)
    C54 0.0326(18) 0.037(2) 0.072(3) -0.0124(15) 0.0012(18) -0.0025(19)
    C55 0.0328(18) 0.066(3) 0.059(2) -0.0197(18) 0.0167(18) 0.008(2)
    C56 0.0372(18) 0.051(2) 0.0406(19) -0.0133(16) 0.0191(16) -0.0053(16)
    C61 0.0217(13) 0.0223(14) 0.0284(15) 0.0008(11) 0.0117(11) 0.0008(12)
    C62 0.0350(16) 0.0359(17) 0.0262(15) 0.0035(14) 0.0117(13) 0.0004(13)
    C63 0.0455(19) 0.0341(18) 0.0397(18) 0.0071(15) 0.0177(16) -0.0108(14)
    C64 0.0316(16) 0.0246(15) 0.0435(19) 0.0037(13) 0.0120(14) 0.0012(14)
    C65 0.0362(17) 0.0371(18) 0.0347(17) 0.0111(14) 0.0106(14) 0.0067(14)
    C66 0.0381(18) 0.0425(19) 0.0258(16) 0.0130(14) 0.0118(14) 0.0029(14)
_geom_special_details
;
All e.s.d.'s (except the e.s.d. in the dihedral angle between two l.s. planes)
are estimated using the full covariance matrix. The cell e.s.d.'s are taken
into account individually in the estimation of e.s.d.'s in distances, angles
and torsion angles; correlations between e.s.d.'s in cell parameters are only
used when they are defined by crystal symmetry. An approximate (isotropic)
treatment of cell e.s.d.'s is used for estimating e.s.d.'s involving l.s.
planes.
;
loop_
    _geom_bond_atom_site_label_1
    _geom_bond_atom_site_label_2
    _geom_bond_site_symmetry_2
    _geom_bond_distance
    _geom_bond_publ_flag
    Os1 C6 . 1.976(4) ?
    Os1 C1 . 2.109(3) y
    Os1 C5 . 2.026(3) y
    Os1 P2 . 2.3996(7) ?
    Os1 P1 . 2.4047(7) ?
    Os1 Cl1 . 2.5293(8) ?
    P1 C21 . 1.832(3) ?
    P1 C31 . 1.836(3) ?
    P1 C11 . 1.850(3) ?
    P2 C41 . 1.829(3) ?
    P2 C61 . 1.839(3) ?
    P2 C51 . 1.843(3) ?
    S1 C1 . 1.713(3) ?
    S1 C7 . 1.805(3) ?
    O1 C6 . 0.992(4) ?
    C1 C2 . 1.410(4) y
    C2 C3 . 1.370(4) y
    C2 H2A . 0.9400 ?
    C3 C4 . 1.393(5) y
    C3 H3A . 0.9400 ?
    C4 C5 . 1.367(4) y
    C4 H4A . 0.9400 ?
    C5 H5A . 0.9400 ?
    C7 H7A . 0.9700 ?
    C7 H7B . 0.9700 ?
    C7 H7C . 0.9700 ?
    C11 C12 . 1.389(4) ?
    C11 C16 . 1.389(4) ?
    C12 C13 . 1.387(4) ?
    C12 H12A . 0.9400 ?
    C13 C14 . 1.376(5) ?
    C13 H13A . 0.9400 ?
    C14 C15 . 1.378(4) ?
    C14 H14A . 0.9400 ?
    C15 C16 . 1.391(4) ?
    C15 H15A . 0.9400 ?
    C16 H16A . 0.9400 ?
    C21 C22 . 1.389(5) ?
    C21 C26 . 1.395(4) ?
    C22 C23 . 1.383(4) ?
    C22 H22A . 0.9400 ?
    C23 C24 . 1.395(6) ?
    C23 H23A . 0.9400 ?
    C24 C25 . 1.362(6) ?
    C24 H24A . 0.9400 ?
    C25 C26 . 1.388(5) ?
    C25 H25A . 0.9400 ?
    C26 H26A . 0.9400 ?
    C31 C32 . 1.387(4) ?
    C31 C36 . 1.397(4) ?
    C32 C33 . 1.379(4) ?
    C32 H32A . 0.9400 ?
    C33 C34 . 1.378(5) ?
    C33 H33A . 0.9400 ?
    C34 C35 . 1.380(5) ?
    C34 H34A . 0.9400 ?
    C35 C36 . 1.385(4) ?
    C35 H35A . 0.9400 ?
    C36 H36A . 0.9400 ?
    C41 C46 . 1.388(4) ?
    C41 C42 . 1.406(4) ?
    C42 C43 . 1.396(5) ?
    C42 H42A . 0.9400 ?
    C43 C44 . 1.371(5) ?
    C43 H43A . 0.9400 ?
    C44 C45 . 1.380(5) ?
    C44 H44A . 0.9400 ?
    C45 C46 . 1.388(4) ?
    C45 H45A . 0.9400 ?
    C46 H46A . 0.9400 ?
    C51 C52 . 1.380(4) ?
    C51 C56 . 1.394(4) ?
    C52 C53 . 1.400(4) ?
    C52 H52A . 0.9400 ?
    C53 C54 . 1.370(6) ?
    C53 H53A . 0.9400 ?
    C54 C55 . 1.386(6) ?
    C54 H54A . 0.9400 ?
    C55 C56 . 1.378(5) ?
    C55 H55A . 0.9400 ?
    C56 H56A . 0.9400 ?
    C61 C62 . 1.386(4) ?
    C61 C66 . 1.391(4) ?
    C62 C63 . 1.392(4) ?
    C62 H62A . 0.9400 ?
    C63 C64 . 1.373(5) ?
    C63 H63A . 0.9400 ?
    C64 C65 . 1.374(4) ?
    C64 H64A . 0.9400 ?
    C65 C66 . 1.376(4) ?
    C65 H65A . 0.9400 ?
    C66 H66A . 0.9400 ?
loop_
    _geom_angle_atom_site_label_1
    _geom_angle_atom_site_label_2
    _geom_angle_atom_site_label_3
    _geom_angle_site_symmetry_1
    _geom_angle_site_symmetry_3
    _geom_angle
    _geom_angle_publ_flag
    C6 Os1 C5 . . 85.91(13) ?
    C6 Os1 C1 . . 172.52(12) ?
    C5 Os1 C1 . . 87.18(12) ?
    C6 Os1 P2 . . 91.54(9) ?
    C5 Os1 P2 . . 87.16(8) ?
    C1 Os1 P2 . . 90.95(7) ?
    C6 Os1 P1 . . 89.25(9) ?
    C5 Os1 P1 . . 97.56(8) ?
    C1 Os1 P1 . . 88.84(7) ?
    P2 Os1 P1 . . 175.26(2) ?
    C6 Os1 Cl1 . . 97.00(10) ?
    C5 Os1 Cl1 . . 176.00(9) ?
    C1 Os1 Cl1 . . 89.78(8) ?
    P2 Os1 Cl1 . . 95.48(2) ?
    P1 Os1 Cl1 . . 79.78(2) ?
    C21 P1 C31 . . 104.19(15) ?
    C21 P1 C11 . . 99.96(13) ?
    C31 P1 C11 . . 103.00(13) ?
    C21 P1 Os1 . . 116.76(10) ?
    C31 P1 Os1 . . 115.50(9) ?
    C11 P1 Os1 . . 115.31(10) ?
    C41 P2 C61 . . 106.08(13) ?
    C41 P2 C51 . . 103.53(14) ?
    C61 P2 C51 . . 97.81(13) ?
    C41 P2 Os1 . . 112.12(9) ?
    C61 P2 Os1 . . 114.88(9) ?
    C51 P2 Os1 . . 120.54(10) ?
    C1 S1 C7 . . 108.06(15) ?
    C2 C1 S1 . . 118.7(2) ?
    C2 C1 Os1 . . 125.9(2) ?
    S1 C1 Os1 . . 115.46(15) ?
    C3 C2 C1 . . 123.4(3) ?
    C3 C2 H2A . . 118.3 ?
    C1 C2 H2A . . 118.3 ?
    C2 C3 C4 . . 128.2(3) ?
    C2 C3 H3A . . 115.9 ?
    C4 C3 H3A . . 115.9 ?
    C5 C4 C3 . . 123.3(3) ?
    C5 C4 H4A . . 118.3 ?
    C3 C4 H4A . . 118.3 ?
    C4 C5 Os1 . . 130.0(2) ?
    C4 C5 H5A . . 115.0 ?
    Os1 C5 H5A . . 115.0 ?
    O1 C6 Os1 . . 172.7(4) ?
    S1 C7 H7A . . 109.5 ?
    S1 C7 H7B . . 109.5 ?
    H7A C7 H7B . . 109.5 ?
    S1 C7 H7C . . 109.5 ?
    H7A C7 H7C . . 109.5 ?
    H7B C7 H7C . . 109.5 ?
    C12 C11 C16 . . 118.0(3) ?
    C12 C11 P1 . . 119.8(2) ?
    C16 C11 P1 . . 122.1(2) ?
    C13 C12 C11 . . 120.8(3) ?
    C13 C12 H12A . . 119.6 ?
    C11 C12 H12A . . 119.6 ?
    C14 C13 C12 . . 120.4(3) ?
    C14 C13 H13A . . 119.8 ?
    C12 C13 H13A . . 119.8 ?
    C13 C14 C15 . . 119.7(3) ?
    C13 C14 H14A . . 120.1 ?
    C15 C14 H14A . . 120.1 ?
    C14 C15 C16 . . 119.9(3) ?
    C14 C15 H15A . . 120.1 ?
    C16 C15 H15A . . 120.1 ?
    C11 C16 C15 . . 121.1(3) ?
    C11 C16 H16A . . 119.4 ?
    C15 C16 H16A . . 119.4 ?
    C22 C21 C26 . . 118.4(3) ?
    C22 C21 P1 . . 118.3(2) ?
    C26 C21 P1 . . 123.2(3) ?
    C23 C22 C21 . . 121.5(3) ?
    C23 C22 H22A . . 119.3 ?
    C21 C22 H22A . . 119.3 ?
    C22 C23 C24 . . 119.1(4) ?
    C22 C23 H23A . . 120.5 ?
    C24 C23 H23A . . 120.5 ?
    C25 C24 C23 . . 120.2(3) ?
    C25 C24 H24A . . 119.9 ?
    C23 C24 H24A . . 119.9 ?
    C24 C25 C26 . . 120.7(4) ?
    C24 C25 H25A . . 119.7 ?
    C26 C25 H25A . . 119.7 ?
    C25 C26 C21 . . 120.2(4) ?
    C25 C26 H26A . . 119.9 ?
    C21 C26 H26A . . 119.9 ?
    C32 C31 C36 . . 118.5(3) ?
    C32 C31 P1 . . 121.2(2) ?
    C36 C31 P1 . . 120.1(2) ?
    C33 C32 C31 . . 120.7(3) ?
    C33 C32 H32A . . 119.6 ?
    C31 C32 H32A . . 119.6 ?
    C34 C33 C32 . . 120.5(3) ?
    C34 C33 H33A . . 119.7 ?
    C32 C33 H33A . . 119.7 ?
    C33 C34 C35 . . 119.6(3) ?
    C33 C34 H34A . . 120.2 ?
    C35 C34 H34A . . 120.2 ?
    C34 C35 C36 . . 120.3(3) ?
    C34 C35 H35A . . 119.8 ?
    C36 C35 H35A . . 119.8 ?
    C35 C36 C31 . . 120.3(3) ?
    C35 C36 H36A . . 119.8 ?
    C31 C36 H36A . . 119.8 ?
    C46 C41 C42 . . 118.7(3) ?
    C46 C41 P2 . . 121.5(2) ?
    C42 C41 P2 . . 119.4(2) ?
    C43 C42 C41 . . 119.6(3) ?
    C43 C42 H42A . . 120.2 ?
    C41 C42 H42A . . 120.2 ?
    C44 C43 C42 . . 120.6(3) ?
    C44 C43 H43A . . 119.7 ?
    C42 C43 H43A . . 119.7 ?
    C43 C44 C45 . . 120.1(3) ?
    C43 C44 H44A . . 119.9 ?
    C45 C44 H44A . . 119.9 ?
    C44 C45 C46 . . 120.0(3) ?
    C44 C45 H45A . . 120.0 ?
    C46 C45 H45A . . 120.0 ?
    C45 C46 C41 . . 120.9(3) ?
    C45 C46 H46A . . 119.6 ?
    C41 C46 H46A . . 119.6 ?
    C52 C51 C56 . . 119.0(3) ?
    C52 C51 P2 . . 122.6(2) ?
    C56 C51 P2 . . 118.4(2) ?
    C51 C52 C53 . . 119.9(3) ?
    C51 C52 H52A . . 120.0 ?
    C53 C52 H52A . . 120.0 ?
    C54 C53 C52 . . 120.4(4) ?
    C54 C53 H53A . . 119.8 ?
    C52 C53 H53A . . 119.8 ?
    C53 C54 C55 . . 120.0(3) ?
    C53 C54 H54A . . 120.0 ?
    C55 C54 H54A . . 120.0 ?
    C56 C55 C54 . . 119.7(3) ?
    C56 C55 H55A . . 120.1 ?
    C54 C55 H55A . . 120.1 ?
    C55 C56 C51 . . 120.9(3) ?
    C55 C56 H56A . . 119.5 ?
    C51 C56 H56A . . 119.5 ?
    C62 C61 C66 . . 117.6(3) ?
    C62 C61 P2 . . 126.0(2) ?
    C66 C61 P2 . . 116.3(2) ?
    C61 C62 C63 . . 120.4(3) ?
    C61 C62 H62A . . 119.8 ?
    C63 C62 H62A . . 119.8 ?
    C64 C63 C62 . . 120.7(3) ?
    C64 C63 H63A . . 119.6 ?
    C62 C63 H63A . . 119.6 ?
    C63 C64 C65 . . 119.5(3) ?
    C63 C64 H64A . . 120.2 ?
    C65 C64 H64A . . 120.2 ?
    C64 C65 C66 . . 119.9(3) ?
    C64 C65 H65A . . 120.1 ?
    C66 C65 H65A . . 120.1 ?
    C65 C66 C61 . . 121.8(3) ?
    C65 C66 H66A . . 119.1 ?
    C61 C66 H66A . . 119.1 ?
data_global
_journal_date_recd_electronic     2009-09-25
_journal_date_accepted     2009-09-29
_journal_name_full     'Acta Crystallographica, Section E'
_journal_year     2009
_journal_volume     65
_journal_issue     11
_journal_page_first     m1319
_journal_page_last     m1319
_journal_paper_category     QM
_journal_coeditor_code     LH2916
_publ_contact_author_name     'L. James Wright'
_publ_contact_author_address
;
Department of Chemistry
The University of Auckland
Private Bag 92019
Auckland
New Zealand
;
_publ_contact_author_email     'lj.wright@auckland.ac.nz'
_publ_contact_author_fax     ?
_publ_contact_author_phone     '64 9 3737599 extn. 88257'
_publ_section_title
;\
Carbonylchlorido(1-methylsulfanylpenta-1,3-dien-1-yl-5-ylidene)\
bis(triphenylphosphane)osmium(II)
;
loop_
    _publ_author_name
    _publ_author_footnote
    _publ_author_address
    'Johns, Paul M.' .
;
Department of Chemistry
The University of Auckland
Private Bag 92019
Auckland
New Zealand
;
    'Roper, Warren R.' .
;
Department of Chemistry
The University of Auckland
Private Bag 92019
Auckland
New Zealand
;
    'Woodgate, Scott D.' .
;
Department of Chemistry
The University of Auckland
Private Bag 92019
Auckland
New Zealand
;
    'Wright, L. James' .
;
Department of Chemistry
The University of Auckland
Private Bag 92019
Auckland
New Zealand
;
