# Supplementary material for: Carbonyl­chlorido(1-methyl­sulfanylpenta-1,3-dien-1-yl-5-yl­idene)bis­(triphenyl­phosphane)osmium(II)
Source: Acta Crystallogr Sect E Struct Rep Online. 2009 Oct 7;65(Pt 11):m1319. doi: 10.1107/S1600536809039695 (PMC2971168; doi:10.1107/S1600536809039695)
Supplement: Supplementary file 2 [file e-65-m1319-Isup2.hkl]

# 
# h,k,l, Fc-squared, Fo-squared, sigma(Fo-squared) and status flag 
# 
data_I
_shelx_title ' szw21 in P2(1)/n' 
_shelx_refln_list_code          4 
_shelx_F_calc_maximum      489.25 
_exptl_crystal_F_000      1768.00 
_reflns_d_resolution_high  0.7828 
 
loop_ 
 _symmetry_equiv_pos_as_xyz 
 'x, y, z' 
 '-x+1/2, y+1/2, -z+1/2' 
 '-x, -y, -z' 
 'x-1/2, -y-1/2, z-1/2' 
 
_cell_length_a    13.5565 
_cell_length_b    15.7136 
_cell_length_c    18.2264 
_cell_angle_alpha  90.000 
_cell_angle_beta  109.978 
_cell_angle_gamma  90.000 
 
_shelx_F_squared_multiplier     1.000 
 
loop_ 
 _refln_index_h 
 _refln_index_k 
 _refln_index_l 
 _refln_F_squared_calc 
 _refln_F_squared_meas 
 _refln_F_squared_sigma 
 _refln_observed_status 
   2   0   0    30262.03    30514.05    719.83 o 
   4   0   0    17556.71    17569.89    426.72 o 
   6   0   0    68304.99    69442.38   1616.02 o 
   8   0   0    59178.30    60135.00   1406.72 o 
  10   0   0     9495.13     9994.30    264.26 o 
  12   0   0    33395.89    33933.07    963.72 o 
  14   0   0    19014.60    20835.12    767.08 o 
  16   0   0     2515.56     2603.63    163.41 o 
   1   1   0     5855.66     5482.13    102.88 o 
   2   1   0     3294.40     3276.83     73.67 o 
   3   1   0      407.80      517.91     26.67 o 
   4   1   0     9463.75     9773.39    216.66 o 
   5   1   0       82.00      182.70     26.14 o 
   6   1   0      416.14      365.97     28.75 o 
   7   1   0      845.95      926.26     37.65 o 
   8   1   0     4558.56     4452.22     94.99 o 
   9   1   0        0.51       15.94     25.35 o 
  10   1   0     2813.66     2877.55     72.18 o 
  11   1   0      654.73      626.05     37.90 o 
  12   1   0     3529.18     3648.14     87.09 o 
  13   1   0       60.50       91.22     39.99 o 
  14   1   0      210.81      180.87     40.25 o 
  15   1   0      370.86      367.50     56.98 o 
  16   1   0      942.41     1046.39     78.68 o 
   0   2   0   202227.53   186862.95   3902.08 o 
   1   2   0      108.98      199.45     25.62 o 
   2   2   0    98899.96   103992.50   1697.26 o 
   3   2   0     6720.61     7156.99    132.00 o 
   4   2   0    49291.80    49053.24    810.48 o 
   5   2   0      253.93      305.57     25.09 o 
   6   2   0    65353.95    62651.75   1032.69 o 
   7   2   0     4789.45     4966.11    101.55 o 
   8   2   0    38398.09    38719.91    648.27 o 
   9   2   0     2353.29     2448.78     72.18 o 
  10   2   0    13101.77    13420.64    242.43 o 
  11   2   0      246.73      252.23     31.63 o 
  12   2   0    20532.61    20583.28    488.47 o 
  13   2   0        5.13       36.07     36.07 o 
  14   2   0    13808.25    14724.67    315.90 o 
  15   2   0       21.48       -7.32     49.14 o 
  16   2   0     4254.09     4684.45    176.53 o 
   1   3   0     1561.05     1735.51     42.65 o 
   2   3   0     2201.20     2188.44     58.89 o 
   3   3   0     7315.81     7795.61    142.48 o 
   4   3   0     1847.87     1904.31     48.65 o 
   5   3   0      256.43      324.91     29.28 o 
   6   3   0     4287.17     4277.69     90.03 o 
   7   3   0      120.81      182.44     26.14 o 
   8   3   0       42.26       98.01     26.14 o 
   9   3   0       25.13       21.43     25.35 o 
  10   3   0      504.60      500.57     35.03 o 
  11   3   0       88.72       43.39     33.72 o 
  12   3   0       63.87       45.22     35.28 o 
  13   3   0       33.04       69.00     37.64 o 
  14   3   0     2549.94     2547.26     86.02 o 
  15   3   0       72.78      107.68     47.57 o 
  16   3   0      378.03      376.91     64.30 o 
   0   4   0    55597.60    53678.69   1137.61 o 
   1   4   0     2602.31     2747.65     63.09 o 
   2   4   0    51066.34    53485.14    838.60 o 
   3   4   0     5633.42     6146.03    132.86 o 
   4   4   0    11874.70    11031.78    295.44 o 
   5   4   0     3698.38     4159.02     86.10 o 
   6   4   0   108970.67   111048.98   1633.67 o 
   7   4   0      121.36      205.70     25.88 o 
   8   4   0    25291.33    24754.37    422.36 o 
   9   4   0      200.58      252.75     30.84 o 
  10   4   0    10509.86    10054.40    221.33 o 
  11   4   0     1482.16     1500.93     63.27 o 
  12   4   0    14320.12    13572.46    291.37 o 
  13   4   0       57.04       25.88     34.50 o 
  14   4   0    14694.82    15117.57    324.58 o 
  15   4   0        6.55       58.81     37.38 o 
   1   5   0        0.49       37.90     20.13 o 
   2   5   0     9196.84     9548.59    164.04 o 
   3   5   0      144.80      175.13     19.87 o 
   4   5   0     2045.76     2260.42     63.04 o 
   5   5   0       11.78        9.41     23.26 o 
   6   5   0     3004.51     3124.75     80.57 o 
   7   5   0     1749.46     1804.52     50.99 o 
   8   5   0      639.07      611.43     34.77 o 
   9   5   0      525.00      488.03     41.56 o 
  10   5   0     3617.59     3516.62    116.13 o 
  11   5   0      259.63      251.97     38.95 o 
  12   5   0      757.71      728.79     48.88 o 
  14   5   0     2580.40     2415.99     69.29 o 
  15   5   0      250.82      269.22     37.38 o 
   0   6   0   147215.28   143129.69   3299.25 o 
   1   6   0      750.96      884.74     32.68 o 
   2   6   0   105243.09   110570.59   2444.24 o 
   3   6   0     4653.25     5200.60     98.44 o 
   4   6   0    17553.70    16071.53    265.78 o 
   5   6   0       88.31       51.23     30.84 o 
   6   6   0    55059.95    55277.21   1044.09 o 
   7   6   0     1709.97     1786.68     68.77 o 
   8   6   0    24616.23    24180.47    587.42 o 
   9   6   0        4.50       36.07     42.86 o 
  10   6   0    16568.38    15996.57    334.05 o 
  11   6   0      294.18      299.28     40.78 o 
  12   6   0    21775.54    20321.03    419.47 o 
  13   6   0      147.46       81.81     41.56 o 
  14   6   0    10876.24    10716.26    199.75 o 
  15   6   0      348.00      276.54     35.81 o 
   1   7   0     6171.16     5974.81    111.07 o 
   2   7   0     1734.41     1804.78     53.87 o 
   3   7   0       16.62       66.39     21.43 o 
   4   7   0      213.38      231.85     24.05 o 
   5   7   0      277.63      314.19     27.18 o 
   6   7   0     2126.05     1984.85     51.78 o 
   7   7   0      118.04       74.49     27.44 o 
   8   7   0     6382.31     6050.68    174.31 o 
   9   7   0     1439.88     1348.26    103.27 o 
  10   7   0     3357.40     3272.29     77.68 o 
  11   7   0       49.77       32.67     32.67 o 
  12   7   0     2438.71     2176.24     73.47 o 
  13   7   0       65.68       81.02     39.73 o 
  14   7   0     2281.19     2303.95     78.44 o 
  15   7   0      192.52      158.92     43.39 o 
   0   8   0   111650.73   111129.32   3343.54 o 
   1   8   0        0.33       -1.57     21.17 o 
   2   8   0    30179.03    29526.80    473.77 o 
   3   8   0      690.41      681.00     31.63 o 
   4   8   0    29665.47    29793.38    478.26 o 
   5   8   0      647.18      739.79     38.17 o 
   6   8   0    47902.03    46097.25    839.87 o 
   7   8   0      994.26      921.00     47.32 o 
   8   8   0    29789.30    28961.42    539.39 o 
   9   8   0      124.06       93.83     35.02 o 
  10   8   0     9637.97     9396.47    197.42 o 
  11   8   0     2108.51     1981.88     69.29 o 
  12   8   0    12223.70    12003.09    246.17 o 
  13   8   0        0.21       -3.14     45.48 o 
  14   8   0    11099.37    10392.75    221.22 o 
   1   9   0     7123.32     7220.00    157.66 o 
   2   9   0      396.57      467.64     35.81 o 
   3   9   0      356.65      443.06     29.80 o 
   4   9   0     1120.24     1122.11     39.22 o 
   5   9   0      176.04      185.32     32.15 o 
   6   9   0      519.63      566.97     70.05 o 
   7   9   0      732.35      760.96     46.79 o 
   8   9   0       82.75      107.95     34.76 o 
   9   9   0      576.77      511.29     41.30 o 
  10   9   0       34.28       46.52     42.60 o 
  11   9   0        4.45       -1.05     61.16 o 
  12   9   0      691.90      692.70     49.14 o 
  13   9   0      332.43      277.32     40.51 o 
  14   9   0     1146.97     1158.57     57.77 o 
   0  10   0    39678.10    41187.81   1444.65 o 
   1  10   0       82.86      102.46     25.88 o 
   2  10   0     9184.18     9934.34    175.00 o 
   3  10   0        0.02        3.40     24.83 o 
   4  10   0    18379.97    18763.39    372.74 o 
   5  10   0       17.01       14.38     29.01 o 
   6  10   0    51125.31    49225.43    897.20 o 
   7  10   0      120.84       33.98     60.38 o 
   8  10   0    17689.35    17821.23    345.38 o 
   9  10   0       36.01       43.13     31.89 o 
  10  10   0     3854.49     3576.55    155.62 o 
  11  10   0        0.42       29.01     31.89 o 
  12  10   0     8272.39     7970.93    176.91 o 
  13  10   0       66.73       -2.35     35.55 o 
  14  10   0     8872.74     8583.67    366.64 o 
   1  11   0      377.72      310.27     35.03 o 
   2  11   0      289.58      388.42     35.81 o 
   3  11   0     3535.63     3593.27     93.38 o 
   4  11   0     2398.10     2448.46     74.27 o 
   5  11   0        1.33        2.88     30.58 o 
   6  11   0     1296.30     1366.52     56.73 o 
   7  11   0      460.66      493.50     48.36 o 
   8  11   0       19.90        2.88     38.16 o 
   9  11   0       45.90       21.95     34.50 o 
  10  11   0      105.84       79.98     37.64 o 
  11  11   0      388.42      445.40     46.00 o 
  12  11   0     1541.23     1419.81     63.27 o 
  13  11   0        4.98       57.50     55.41 o 
   0  12   0    74500.23    73357.47   2475.79 o 
   1  12   0       48.21       25.88     27.18 o 
   2  12   0    14314.77    14092.82    391.16 o 
   3  12   0        3.78       32.93     30.32 o 
   4  12   0    12976.95    12751.32    255.77 o 
   5  12   0      415.25      402.01     41.30 o 
   6  12   0    31113.00    30757.30    574.72 o 
   7  12   0       24.84       57.24     35.28 o 
   8  12   0    17572.03    16867.32    331.12 o 
   9  12   0      376.50      365.15     41.82 o 
  10  12   0     3703.32     3735.58    102.78 o 
  11  12   0      401.95      390.24     45.74 o 
  12  12   0    12215.52    12159.75    253.72 o 
   1  13   0       10.45       73.18     40.77 o 
   2  13   0        5.50        7.32     32.41 o 
   3  13   0       45.13       51.49     79.98 o 
   4  13   0      355.25      369.34     78.68 o 
   5  13   0      377.33      337.97     41.56 o 
   6  13   0     2465.06     2539.26    104.85 o 
   7  13   0      130.47       62.99     36.59 o 
   8  13   0     2864.84     2951.72     89.17 o 
   9  13   0      127.42       16.47     35.81 o 
  10  13   0     1880.04     2000.82    132.03 o 
  11  13   0        5.34      -31.36     32.41 o 
  12  13   0     1643.79     1763.07     73.46 o 
   0  14   0    37839.91    37511.46   1339.69 o 
   1  14   0       42.54      112.91     33.72 o 
   2  14   0    23028.62    21799.29    572.77 o 
   3  14   0      258.10      219.56     46.79 o 
   4  14   0    14074.08    13901.16    359.51 o 
   5  14   0      165.58      156.56     39.47 o 
   6  14   0    18964.13    19175.64    448.13 o 
   7  14   0      691.66      592.32     59.08 o 
   8  14   0    12669.44    12554.64    258.49 o 
   9  14   0       53.81       41.82     37.64 o 
  10  14   0     7717.36     7772.36    176.89 o 
  11  14   0       29.33       72.40     51.75 o 
   1  15   0     1464.23     1551.36     77.65 o 
   2  15   0       10.41       -4.18     35.81 o 
   3  15   0      105.34       88.08     36.59 o 
   4  15   0      644.88      610.36     57.77 o 
   5  15   0       20.79      -22.22     53.06 o 
   6  15   0      615.02      536.12     45.74 o 
   7  15   0       38.48       25.35     37.90 o 
   8  15   0      416.60      373.52     47.05 o 
   9  15   0       11.91      -60.11     60.11 o 
  10  15   0       84.60       43.91     57.76 o 
   0  16   0    14306.29    13640.38    510.38 o 
   1  16   0      137.70       77.10     41.04 o 
   2  16   0    11082.63    10833.18    237.50 o 
   3  16   0        6.14        6.01     32.93 o 
   4  16   0     9256.92     9082.12    251.82 o 
   5  16   0        1.68       28.75     45.74 o 
   6  16   0    21635.27    21186.93    531.33 o 
   7  16   0       69.15       16.73     50.97 o 
   8  16   0     9877.33    10215.65    221.97 o 
   9  16   0        0.24       12.28     70.31 o 
   1  17   0       31.22       56.98     41.30 o 
   2  17   0       42.20       43.65     44.17 o 
   3  17   0      775.02      795.44     60.12 o 
   4  17   0      204.39      166.50     37.90 o 
   5  17   0       39.43       54.36     48.61 o 
   6  17   0       38.10      107.42     45.48 o 
   7  17   0      830.62      868.89    128.61 o 
   8  17   0       14.15       20.91     50.71 o 
   0  18   0    14515.24    14127.07    531.76 o 
   1  18   0      193.60      182.70     95.40 o 
   2  18   0    10753.22    10345.70    286.93 o 
   3  18   0       31.25       43.39     56.46 o 
   4  18   0     7046.83     6707.48    203.56 o 
   5  18   0       88.58      144.54     42.86 o 
   6  18   0    13962.83    14258.95    376.87 o 
   7  18   0       74.14      -60.38     60.38 o 
   1  19   0       61.21      143.49     52.54 o 
   2  19   0       25.26       -2.09     40.51 o 
   3  19   0      622.91      760.38    114.23 o 
   4  19   0       52.63       57.76     71.88 o 
   5  19   0        2.03       43.65     68.22 o 
 -15   0   1     6848.20     7646.70    330.98 o 
 -13   0   1    26412.96    27197.09    662.43 o 
 -11   0   1    15661.91    15569.65    646.81 o 
  -9   0   1    25008.91    25213.44    609.50 o 
  -7   0   1    35694.04    34295.92    715.02 o 
  -5   0   1    18302.48    18256.00    365.11 o 
  -3   0   1    53581.05    57528.50   1489.35 o 
  -1   0   1    91758.20    84886.07   2123.26 o 
   1   0   1   126791.47   130260.94   3001.81 o 
   3   0   1    27204.07    27640.70    655.87 o 
   5   0   1     7672.76     7443.84    197.40 o 
   7   0   1    13077.00    12556.91    317.18 o 
   9   0   1     5423.50     6026.77    171.93 o 
  11   0   1     6736.84     7088.54    200.73 o 
  13   0   1     6656.58     7047.47    203.57 o 
  15   0   1      128.28      156.56     82.33 o 
 -16   1   1      134.83      205.18     56.72 o 
 -15   1   1     2426.56     2528.35    156.62 o 
 -14   1   1      258.36      376.91     45.74 o 
 -13   1   1     5744.35     6039.10    172.93 o 
 -12   1   1      700.19      708.66     43.65 o 
 -11   1   1     7801.78     8065.52    156.80 o 
 -10   1   1      146.41      144.80     28.23 o 
  -9   1   1     7344.54     7574.45    146.89 o 
  -8   1   1     1150.95     1147.23     42.62 o 
  -7   1   1    22702.08    22131.81    339.77 o 
  -6   1   1      488.18      509.23     25.10 o 
  -5   1   1    19310.90    18833.34    311.21 o 
  -4   1   1    14575.32    15357.15    238.63 o 
  -3   1   1    26209.99    26085.66    393.87 o 
  -2   1   1      200.03      167.83     15.42 o 
  -1   1   1    65825.81    63525.23   1652.58 o 
   0   1   1     3115.40     2938.29     70.19 o 
   1   1   1    88955.35    92742.41   1364.25 o 
   2   1   1     5554.48     6044.24    101.61 o 
   3   1   1    31872.80    32556.17    543.09 o 
   4   1   1       86.38       87.04     21.69 o 
   5   1   1    53388.09    52177.14    862.34 o 
   6   1   1     3111.33     3232.76     72.73 o 
   7   1   1    58664.41    57517.04    951.04 o 
   8   1   1      927.57      860.36     38.69 o 
   9   1   1    34869.50    35769.71    602.50 o 
  10   1   1        8.15       42.60     40.25 o 
  11   1   1    14759.56    15247.76    273.64 o 
  12   1   1      752.21      780.28     41.82 o 
  13   1   1    11598.27    12275.23    307.18 o 
  14   1   1       98.69       27.44     35.02 o 
  15   1   1     5456.76     6060.26    196.71 o 
 -16   2   1       82.76       48.61     92.00 o 
 -15   2   1     7478.88     8028.91    242.82 o 
 -14   2   1      929.25      926.68     57.77 o 
 -13   2   1    18666.55    18794.10    583.92 o 
 -12   2   1      306.33      344.24     42.61 o 
 -11   2   1     8876.50     8973.06    227.53 o 
 -10   2   1     2154.02     2241.48     62.50 o 
  -9   2   1     8632.19     8392.44    159.50 o 
  -8   2   1     1251.38     1357.73     60.13 o 
  -7   2   1    33354.55    31468.56    593.16 o 
  -6   2   1      487.63      501.39     32.94 o 
  -5   2   1    33133.92    31694.22    530.86 o 
  -4   2   1    18544.72    18871.47    322.34 o 
  -3   2   1      481.39      639.50     28.24 o 
  -2   2   1      950.45      787.60     25.11 o 
  -1   2   1    61062.55    59366.65    867.65 o 
   0   2   1      239.29      190.33     25.88 o 
   1   2   1    98167.38   102115.52   1904.46 o 
   2   2   1     4926.34     5113.94     98.36 o 
   3   2   1    16609.21    16970.46    328.67 o 
   4   2   1     1788.05     1858.77     51.79 o 
   5   2   1    14097.01    13482.67    236.74 o 
   6   2   1      360.44      358.11     31.11 o 
   7   2   1    42510.67    42057.27    701.40 o 
   8   2   1     3630.48     3692.03     83.19 o 
   9   2   1     8006.61     8000.53    153.70 o 
  10   2   1      451.68      428.94     35.55 o 
  11   2   1     1620.55     1672.74     54.90 o 
  12   2   1      486.72      502.91     38.69 o 
  13   2   1     4379.95     4361.98    118.75 o 
  14   2   1      173.53      121.54     39.47 o 
  15   2   1     2180.44     2298.68     98.04 o 
 -16   3   1       41.77      109.51     51.23 o 
 -15   3   1     1871.88     1848.91     61.18 o 
 -14   3   1       76.36      121.28     30.84 o 
 -13   3   1     5953.05     5965.45    149.13 o 
 -12   3   1      156.60      141.66     37.90 o 
 -11   3   1     6250.05     6373.38    153.61 o 
 -10   3   1        8.61       18.30     31.89 o 
  -9   3   1     9796.14     9236.35    185.47 o 
  -8   3   1       41.15       41.03     26.40 o 
  -7   3   1    24915.34    24964.91    424.37 o 
  -6   3   1      152.45      153.17     24.57 o 
  -5   3   1    11788.72    11145.28    198.49 o 
  -4   3   1     1114.89     1312.99     44.19 o 
  -3   3   1     9422.28     9719.11    165.78 o 
  -2   3   1    25214.39    26775.55    427.61 o 
  -1   3   1    41909.71    41937.27    577.65 o 
   0   3   1     1809.16     1969.15     65.96 o 
   1   3   1   139231.48   145649.31   2709.47 o 
   2   3   1     6326.77     6516.84    138.80 o 
   3   3   1    15379.92    15648.47    269.44 o 
   4   3   1     3343.70     3501.99     66.48 o 
   5   3   1    17223.25    16495.75    285.33 o 
   6   3   1      511.22      528.83     42.35 o 
   7   3   1    31941.86    32327.13    543.90 o 
   8   3   1       64.83       46.00     25.61 o 
   9   3   1     6988.49     7123.90    147.90 o 
  10   3   1        6.60       44.96     34.24 o 
  11   3   1     8289.60     8589.35    166.23 o 
  12   3   1      359.82      296.93     79.98 o 
  13   3   1    19285.82    19204.52    399.32 o 
  14   3   1       23.87       22.74     48.09 o 
  15   3   1    10568.86    11530.36    328.79 o 
 -16   4   1       12.61        0.78     31.36 o 
 -15   4   1     6468.67     6274.45    193.08 o 
 -14   4   1        0.12       11.76     55.15 o 
 -13   4   1    15656.75    15110.54    264.94 o 
 -12   4   1      103.24      140.10     37.90 o 
 -11   4   1     6567.41     6466.54    155.45 o 
 -10   4   1      239.02      215.64     38.68 o 
  -9   4   1     6110.89     6099.89    122.23 o 
  -8   4   1      233.18      254.06     28.75 o 
  -7   4   1    35359.79    34351.12    575.92 o 
  -6   4   1     1393.33     1383.76     42.62 o 
  -5   4   1    23647.61    23080.76    391.69 o 
  -4   4   1     2220.80     2162.19     51.28 o 
  -3   4   1    23506.79    24839.77    398.84 o 
  -2   4   1     1046.70     1065.42     34.00 o 
  -1   4   1      991.63     1204.06     51.26 o 
   0   4   1      217.64      266.63     23.00 o 
   1   4   1    52506.34    55895.01   1051.17 o 
   2   4   1     1062.26     1139.92     45.24 o 
   3   4   1    22587.42    23648.89    456.44 o 
   4   4   1      245.54      380.85     34.77 o 
   5   4   1    24340.88    23339.12    355.99 o 
   6   4   1      821.40     1078.92     44.70 o 
   7   4   1    23920.61    23610.23    402.94 o 
   8   4   1       74.10       39.21     25.35 o 
   9   4   1     8128.13     8049.15    180.14 o 
  10   4   1      114.23       72.14     28.75 o 
  11   4   1     3934.83     3797.03    105.93 o 
  12   4   1       80.41       36.07     40.77 o 
  13   4   1     3024.89     3012.17    112.18 o 
  14   4   1       33.70      -15.94     35.02 o 
  15   4   1     2504.30     2392.38     87.85 o 
 -16   5   1       30.92       24.57     44.69 o 
 -15   5   1     1763.47     1841.03     61.70 o 
 -14   5   1      968.16      832.06     56.99 o 
 -13   5   1     3194.30     3014.11     89.96 o 
 -12   5   1     1825.08     1626.75     74.51 o 
 -11   5   1     4190.69     3970.69     87.63 o 
 -10   5   1      478.70      490.63     45.48 o 
  -9   5   1     7608.93     7565.15    172.53 o 
  -8   5   1      645.54      636.27     34.51 o 
  -7   5   1     8294.49     8001.12    150.09 o 
  -6   5   1      110.42      104.29     26.92 o 
  -5   5   1    23626.50    23820.09    385.11 o 
  -4   5   1      573.95      678.39     40.00 o 
  -3   5   1     8403.23     8366.47    146.36 o 
  -2   5   1     5543.96     5453.55    102.98 o 
  -1   5   1    30088.52    30575.81    876.61 o 
   0   5   1     6176.00     6144.12    111.69 o 
   1   5   1    41031.16    44758.58    632.64 o 
   2   5   1     2612.63     2620.09     68.30 o 
   3   5   1    17242.31    17342.83    340.51 o 
   4   5   1      525.54      450.16     36.86 o 
   5   5   1    34282.04    34838.18    665.70 o 
   6   5   1      484.34      459.81     27.45 o 
   7   5   1    44506.98    44089.25    734.23 o 
   8   5   1     1856.89     1938.08     55.69 o 
   9   5   1     9900.42     9806.08    215.29 o 
  10   5   1      338.45      328.30     56.98 o 
  11   5   1    11619.19    11448.25    249.87 o 
  12   5   1        6.84       33.45     43.91 o 
  13   5   1    16090.65    15988.00    339.87 o 
  14   5   1       18.22        0.00     36.85 o 
  15   5   1     6658.51     6974.24    172.67 o 
 -15   6   1     8402.14     8203.44    195.48 o 
 -14   6   1      162.31      164.67     35.02 o 
 -13   6   1    19530.59    18728.51    322.50 o 
 -12   6   1       22.82       -8.36     26.66 o 
 -11   6   1    15403.29    14488.06    253.46 o 
 -10   6   1      488.46      453.25     36.59 o 
  -9   6   1    14792.90    13840.33    420.03 o 
  -8   6   1      406.31      374.31     37.90 o 
  -7   6   1    52775.00    50391.62    914.50 o 
  -6   6   1       10.65       18.30     24.31 o 
  -5   6   1    42861.95    43735.12    691.62 o 
  -4   6   1        3.29       27.97     20.13 o 
  -3   6   1     7812.80     7346.75    131.32 o 
  -2   6   1      391.50      500.86     31.89 o 
  -1   6   1    60330.54    60961.36   1574.87 o 
   0   6   1      292.02      416.67     26.66 o 
   1   6   1    91822.17    95975.95   1590.13 o 
   2   6   1      589.53      700.62     35.03 o 
   3   6   1     8272.41     8371.95    198.17 o 
   4   6   1      619.39      668.45     42.35 o 
   5   6   1     9847.39     9905.94    277.32 o 
   6   6   1       33.49       40.25     30.84 o 
   7   6   1    10140.13    10076.57    210.65 o 
   8   6   1        3.81       -2.35     38.42 o 
   9   6   1     2646.90     2955.31    195.87 o 
  10   6   1       66.73       33.98     32.41 o 
  11   6   1     6262.93     6177.76    151.76 o 
  12   6   1       78.65       98.54     43.13 o 
  13   6   1     4459.24     4564.33    126.59 o 
  14   6   1       14.01       11.24     40.51 o 
  15   6   1      740.13      649.57     46.01 o 
 -15   7   1     2270.54     2029.66     73.47 o 
 -14   7   1       54.87       64.30     36.07 o 
 -13   7   1     3337.63     3209.99     92.05 o 
 -12   7   1      217.50      172.77     65.34 o 
 -11   7   1     3352.39     3138.55     87.61 o 
 -10   7   1      536.74      587.87     42.08 o 
  -9   7   1      703.79      774.80     44.44 o 
  -8   7   1      924.23      843.34     82.61 o 
  -7   7   1    18786.54    18872.17    359.68 o 
  -6   7   1        5.25       47.83     29.01 o 
  -5   7   1    30869.43    30709.02    698.39 o 
  -4   7   1     1463.72     1690.23     46.28 o 
  -3   7   1    12663.26    11427.33    195.00 o 
  -2   7   1      553.07      672.36     40.78 o 
  -1   7   1    39712.84    38767.50   1059.05 o 
   0   7   1     2615.13     2629.76     54.15 o 
   1   7   1    55886.65    56497.34    886.99 o 
   2   7   1      353.23      455.62     50.19 o 
   3   7   1     6024.02     5355.45    101.60 o 
   4   7   1        2.54       12.28     24.05 o 
   5   7   1    37156.96    36780.30    702.22 o 
   6   7   1        3.34       11.50     26.40 o 
   7   7   1    51194.34    49544.93   1166.43 o 
   8   7   1        3.20       44.96     56.98 o 
   9   7   1    16003.97    15256.94    386.48 o 
  10   7   1        0.42       -3.14     38.94 o 
  11   7   1     9530.96     9304.91    254.99 o 
  12   7   1      160.55      170.42     54.10 o 
  13   7   1    10583.54    10697.30    195.56 o 
  14   7   1       23.15       39.21     44.69 o 
 -15   8   1     5376.99     5122.02    151.71 o 
 -14   8   1       72.29       61.94     39.21 o 
 -13   8   1    15893.20    15599.47    310.75 o 
 -12   8   1       55.78       85.99     44.43 o 
 -11   8   1    11678.03    11131.80    229.16 o 
 -10   8   1     1920.78     1714.13     63.01 o 
  -9   8   1    13258.80    12830.87    256.29 o 
  -8   8   1       29.49      -23.00     34.24 o 
  -7   8   1    35508.84    34651.86    639.17 o 
  -6   8   1     1018.25      919.98     49.93 o 
  -5   8   1    35135.64    34217.75    629.86 o 
  -4   8   1      852.90      835.27     34.25 o 
  -3   8   1    12439.70    11731.91    200.94 o 
  -2   8   1     5214.30     5041.28    100.27 o 
  -1   8   1    28754.40    27880.28    537.79 o 
   0   8   1     6997.16     6888.30    113.95 o 
   1   8   1    56666.60    55661.49    913.43 o 
   2   8   1      375.29      276.30     25.36 o 
   3   8   1    24619.75    25340.10    409.30 o 
   4   8   1        0.10        4.97     20.91 o 
   5   8   1     8781.29     8088.90    194.36 o 
   6   8   1      106.03      100.11     40.25 o 
   7   8   1    19556.50    19375.62    478.25 o 
   8   8   1     2876.69     2750.93    101.73 o 
   9   8   1     4659.64     4708.01    159.31 o 
  10   8   1      303.86      270.01     48.36 o 
  11   8   1     2051.00     1910.73     59.09 o 
  12   8   1        9.69        7.84     33.72 o 
  13   8   1     3287.76     3142.42     93.35 o 
  14   8   1       78.30       34.76     35.02 o 
 -14   9   1       90.28       92.79     40.51 o 
 -13   9   1     2183.49     1988.88     73.21 o 
 -12   9   1        0.78       16.99     42.34 o 
 -11   9   1     4736.82     4483.43    137.59 o 
 -10   9   1      328.75      257.46     38.42 o 
  -9   9   1     8099.17     7859.62    170.15 o 
  -8   9   1      288.42      300.33     40.78 o 
  -7   9   1    17801.16    17351.56    335.30 o 
  -6   9   1     1382.06     1432.74     67.19 o 
  -5   9   1     6824.96     6660.71    172.79 o 
  -4   9   1     1052.98     1419.34     64.84 o 
  -3   9   1     2344.74     2559.09     61.20 o 
  -2   9   1      603.49      531.71     34.77 o 
  -1   9   1     8723.15     8945.52    189.18 o 
   0   9   1     1063.99     1116.90     40.00 o 
   1   9   1    32419.22    32135.25    528.56 o 
   2   9   1       85.51       71.35     23.52 o 
   3   9   1    13425.38    13629.34    230.55 o 
   4   9   1     1166.02     1148.00     40.00 o 
   5   9   1    10907.90    10226.31    207.80 o 
   6   9   1        2.11       27.70     31.10 o 
   7   9   1    22007.79    21811.38    413.54 o 
   8   9   1      129.76       72.14     36.59 o 
   9   9   1     4830.37     4708.27    114.58 o 
  10   9   1       41.49      -10.45     31.36 o 
  11   9   1     4316.53     3921.20    103.84 o 
  12   9   1       83.75       14.38     61.94 o 
  13   9   1    11225.76    10712.85    226.20 o 
  14   9   1        9.75      -19.86     42.08 o 
 -14  10   1       26.63       70.31     49.66 o 
 -13  10   1    12583.43    11851.79    246.93 o 
 -12  10   1       43.78       15.94     32.41 o 
 -11  10   1     2619.54     2460.00     78.18 o 
 -10  10   1       24.66       39.47     36.33 o 
  -9  10   1     5533.28     5603.61    131.60 o 
  -8  10   1       38.50       19.60     32.93 o 
  -7  10   1    27155.41    26366.11    495.13 o 
  -6  10   1      300.74      256.94    102.46 o 
  -5  10   1    23231.52    22178.02    489.22 o 
  -4  10   1      136.44       99.32     32.67 o 
  -3  10   1     8368.57     8591.05    154.52 o 
  -2  10   1      754.04      773.27     49.67 o 
  -1  10   1    19148.18    19581.99    338.04 o 
   0  10   1      377.58      392.87     29.80 o 
   1  10   1    14939.19    15496.24    235.61 o 
   2  10   1     2224.44     2547.13     61.72 o 
   3  10   1    12795.72    12938.11    220.75 o 
   4  10   1      574.69      550.25     53.06 o 
   5  10   1    21556.04    20376.77    387.61 o 
   6  10   1       10.24       32.67     31.36 o 
   7  10   1    25553.47    24952.16    469.95 o 
   8  10   1       24.98       52.01     36.85 o 
   9  10   1     4569.50     4398.97    110.39 o 
  10  10   1       92.98       46.52     32.93 o 
  11  10   1      823.02      877.00     74.50 o 
  12  10   1        3.04        4.44     34.24 o 
  13  10   1     4038.28     3730.35    105.39 o 
 -13  11   1     2181.47     2141.80     82.62 o 
 -12  11   1      148.47      177.21     39.73 o 
 -11  11   1     1967.53     1982.31    131.77 o 
 -10  11   1     1294.17     1257.18     59.08 o 
  -9  11   1     9298.70     9310.93    197.92 o 
  -8  11   1        0.26       18.30     40.77 o 
  -7  11   1     8796.14     9180.14    239.30 o 
  -6  11   1      863.74      988.66     88.10 o 
  -5  11   1     7303.64     7277.49    159.16 o 
  -4  11   1      504.35      537.95     41.82 o 
  -3  11   1      945.17     1192.35     98.03 o 
  -2  11   1      921.45      827.14     43.13 o 
  -1  11   1    16230.81    16658.91    301.99 o 
   0  11   1      664.03      665.28     36.60 o 
   1  11   1    13389.28    13271.78    259.83 o 
   2  11   1      691.46      630.52     75.02 o 
   3  11   1     6641.01     6828.16    148.94 o 
   4  11   1        1.75      -12.28     36.07 o 
   5  11   1    14307.93    13803.81    308.28 o 
   6  11   1      985.01      953.39     60.91 o 
   7  11   1    13277.48    13383.24    267.52 o 
   8  11   1      582.68      558.60     43.13 o 
   9  11   1     8543.79     8447.95    266.46 o 
  10  11   1        6.05       -6.01     31.36 o 
  11  11   1     4990.06     4560.48    218.67 o 
  12  11   1       20.18       15.68     35.81 o 
  13  11   1     8659.53     8433.03    188.68 o 
 -13  12   1    12400.91    12428.08    260.00 o 
 -12  12   1      182.76      266.86     42.34 o 
 -11  12   1     9673.00     9663.34    208.36 o 
 -10  12   1       12.12        8.63     32.93 o 
  -9  12   1     8956.58     8921.10    193.44 o 
  -8  12   1      201.65      173.03     67.17 o 
  -7  12   1    13711.23    13695.53    274.60 o 
  -6  12   1       47.88       51.49     64.56 o 
  -5  12   1    17222.29    16290.11    319.43 o 
  -4  12   1     2226.40     2215.57     91.52 o 
  -3  12   1    17159.46    16425.64    412.36 o 
  -2  12   1     1068.55     1010.15     60.65 o 
  -1  12   1    13193.17    13390.66    239.84 o 
   0  12   1        3.43       46.78     32.93 o 
   1  12   1    28419.12    28292.05    480.73 o 
   2  12   1        5.54      -15.94     23.78 o 
   3  12   1     6102.61     6404.58    143.41 o 
   4  12   1      714.10      672.33     46.27 o 
   5  12   1    13216.05    12712.12    255.23 o 
   6  12   1      698.08      653.24     45.75 o 
   7  12   1     4975.03     5098.33    129.49 o 
   8  12   1      116.16      126.77     36.33 o 
   9  12   1     1971.46     1950.95     70.59 o 
  10  12   1      915.77      901.58     78.68 o 
  11  12   1     2097.18     2115.39     76.34 o 
  12  12   1        2.66       -5.49     33.98 o 
 -12  13   1       28.11       10.72     38.16 o 
 -11  13   1     1047.27      901.86     54.63 o 
 -10  13   1      423.39      379.01     44.44 o 
  -9  13   1     1806.63     1822.00     70.33 o 
  -8  13   1        0.92       -8.10     30.84 o 
  -7  13   1     4303.99     4350.07    112.21 o 
  -6  13   1      541.77      505.27     73.19 o 
  -5  13   1     9018.64     8911.98    323.33 o 
  -4  13   1       20.23       16.99     37.90 o 
  -3  13   1    10769.50    10420.37    276.07 o 
  -2  13   1      368.24      386.59     41.30 o 
  -1  13   1    23322.89    22238.12    448.27 o 
   0  13   1      348.18      446.45     39.99 o 
   1  13   1    12636.80    12566.16    459.87 o 
   2  13   1       22.52        4.44     31.10 o 
   3  13   1     4767.26     5014.03    120.34 o 
   4  13   1       20.63       -4.18     29.53 o 
   5  13   1    16136.62    15755.70    310.64 o 
   6  13   1      153.75       47.83     46.79 o 
   7  13   1    20474.21    19663.30    380.84 o 
   8  13   1      231.65      190.02     38.68 o 
   9  13   1    10886.29    11287.57    236.42 o 
  10  13   1      132.29      111.34     37.11 o 
  11  13   1     6548.66     6394.24    165.08 o 
  12  13   1        7.99      -51.49     63.51 o 
 -11  14   1     8724.64     8656.51    193.92 o 
 -10  14   1       27.47      -37.11     43.65 o 
  -9  14   1     6442.99     6781.46    158.55 o 
  -8  14   1       22.34      -63.51     67.69 o 
  -7  14   1    14980.62    15752.23    314.69 o 
  -6  14   1      263.66      290.13     52.54 o 
  -5  14   1    14823.03    14220.68    397.54 o 
  -4  14   1       63.61       66.91     84.42 o 
  -3  14   1     8071.56     7830.26    383.48 o 
  -2  14   1       30.51       -3.66     30.58 o 
  -1  14   1    17388.95    16842.59    347.19 o 
   0  14   1      566.23      620.81     73.19 o 
   1  14   1    17545.60    16848.66    347.72 o 
   2  14   1        1.19       42.60     40.51 o 
   3  14   1     8677.89     8505.12    235.34 o 
   4  14   1      456.55      467.36     43.39 o 
   5  14   1     2722.76     2831.69     85.25 o 
   6  14   1      102.62      161.79     38.42 o 
   7  14   1     5730.86     5743.72    162.99 o 
   8  14   1      424.34      419.78     43.13 o 
   9  14   1     1913.38     2064.36     76.08 o 
  10  14   1       29.07       41.82     37.38 o 
  11  14   1     1852.67     1803.39     72.42 o 
 -10  15   1        0.32       37.11     48.09 o 
  -9  15   1     1828.92     1958.18     76.08 o 
  -8  15   1      179.34      159.18     40.77 o 
  -7  15   1     7815.59     7672.61    238.93 o 
  -6  15   1      971.43      950.48     91.23 o 
  -5  15   1     4842.43     4679.15    151.98 o 
  -4  15   1      301.24      271.57     48.62 o 
  -3  15   1     4639.60     4395.85    116.14 o 
  -2  15   1       83.76      119.71     40.51 o 
  -1  15   1     5849.82     5729.41    194.66 o 
   0  15   1      899.71      946.30     61.43 o 
   1  15   1    18581.26    17547.13    451.83 o 
   2  15   1      568.93      497.69     78.16 o 
   3  15   1     4495.00     4456.13    145.43 o 
   4  15   1       38.69      -15.68     50.97 o 
   5  15   1     8039.05     8146.22    180.06 o 
   6  15   1       27.62        3.40     85.21 o 
   7  15   1    13899.91    13858.22    282.37 o 
   8  15   1        1.27      -28.49     36.07 o 
   9  15   1     4330.00     4563.79    153.52 o 
  10  15   1       24.06       37.38     47.31 o 
  -9  16   1     2620.25     2590.87    113.22 o 
  -8  16   1       62.69       24.83     67.43 o 
  -7  16   1    11038.71    11136.65    513.15 o 
  -6  16   1      135.84       75.54    100.63 o 
  -5  16   1    11745.75    11884.59    526.60 o 
  -4  16   1      127.52      118.40     47.05 o 
  -3  16   1     4395.29     4261.83    115.09 o 
  -2  16   1       28.28       -8.63     43.13 o 
  -1  16   1     8508.28     7919.06    225.89 o 
   0  16   1      468.23      523.82     57.77 o 
   1  16   1     5475.52     5352.00    165.08 o 
   2  16   1       16.89       21.17     51.23 o 
   3  16   1     4419.69     4215.79    114.04 o 
   4  16   1       72.89       -8.63     42.08 o 
   5  16   1     5688.14     5803.16    180.25 o 
   6  16   1       81.16      105.33     70.31 o 
   7  16   1     9502.96     9907.02    214.89 o 
   8  16   1       45.85       99.32     38.94 o 
   9  16   1     2330.78     2307.86    116.35 o 
  -8  17   1        4.05       52.80     92.26 o 
  -7  17   1     4742.04     4692.21    447.51 o 
  -6  17   1      596.21      640.14     65.09 o 
  -5  17   1     3508.49     3198.25    143.83 o 
  -4  17   1        3.96       73.97     41.82 o 
  -3  17   1     2337.72     2378.01     81.58 o 
  -2  17   1       91.94       91.74     49.40 o 
  -1  17   1     6135.59     5803.11    177.64 o 
   0  17   1       18.17       79.98     43.91 o 
   1  17   1     6859.74     6354.30    191.27 o 
   2  17   1        2.18       56.98     46.00 o 
   3  17   1     5456.43     4927.09    221.57 o 
   4  17   1       59.34       37.38     39.99 o 
   5  17   1     4665.32     4559.13    185.18 o 
   6  17   1      693.87      705.24     63.00 o 
   7  17   1     6164.70     6269.31    195.68 o 
   8  17   1       10.70      -61.16     61.16 o 
  -7  18   1     6696.74     7112.85    303.21 o 
  -6  18   1        5.90      -14.38     44.43 o 
  -5  18   1     6786.19     6721.79    165.35 o 
  -4  18   1      567.49      572.70     92.27 o 
  -3  18   1     3959.78     3731.69    131.55 o 
  -2  18   1      664.35      673.61     60.12 o 
  -1  18   1     6064.12     5853.80    181.03 o 
   0  18   1       21.41       13.33     40.77 o 
   1  18   1     8383.67     8297.57    238.41 o 
   2  18   1        0.06       19.08     41.30 o 
   3  18   1     2943.02     2895.92    111.91 o 
   4  18   1      238.13      346.85     60.64 o 
   5  18   1     3295.34     3211.14     99.63 o 
   6  18   1      134.32      198.64     52.27 o 
  -4  19   1      101.34      167.28     90.43 o 
  -3  19   1     4209.00     4185.75    203.99 o 
  -2  19   1      396.19      575.82     92.27 o 
  -1  19   1     9698.14     9412.99    266.45 o 
   0  19   1       63.17       44.96     44.17 o 
   1  19   1     7609.03     7434.28    220.06 o 
   2  19   1      163.65      107.95     62.47 o 
   3  19   1     2051.25     1889.46    138.57 o 
   4  19   1        0.17       45.22     47.05 o 
 -16   0   2     1328.86     1320.42    124.70 o 
 -14   0   2     4130.82     4207.19    211.33 o 
 -12   0   2    15017.52    14850.77    504.81 o 
 -10   0   2      917.83      890.66     57.77 o 
  -8   0   2     3824.33     4206.69    103.09 o 
  -6   0   2       69.58      160.22     26.66 o 
  -4   0   2    22753.87    23637.21    465.73 o 
  -2   0   2      180.18      635.76     30.59 o 
   0   0   2     2925.52     3034.14     90.01 o 
   2   0   2      317.37      367.04     36.86 o 
   4   0   2     4780.31     4471.43    128.60 o 
   6   0   2     1626.98     1372.09     61.71 o 
   8   0   2     9784.83     9446.50    248.90 o 
  10   0   2       58.99      152.64     44.43 o 
  12   0   2     1788.62     1938.12    124.71 o 
  14   0   2     1180.73     1369.81     76.33 o 
 -16   1   2     3911.33     4073.91    151.16 o 
 -15   1   2      195.72      337.96     53.06 o 
 -14   1   2    21680.06    22928.86    592.00 o 
 -13   1   2      738.39      769.82     57.25 o 
 -12   1   2    35331.63    33949.22    575.65 o 
 -11   1   2      678.62      680.69     39.47 o 
 -10   1   2     6833.05     6755.84    133.76 o 
  -9   1   2      141.01      174.60     29.01 o 
  -8   1   2    46623.88    46330.43    693.24 o 
  -7   1   2      292.42      316.54     21.43 o 
  -6   1   2    66060.92    64590.50    914.87 o 
  -5   1   2      674.29      649.16     27.19 o 
  -4   1   2   160454.25   169576.91   2199.52 o 
  -3   1   2      309.04      500.62     19.35 o 
  -2   1   2    12681.63    13557.67    201.52 o 
  -1   1   2       13.39      112.13     15.42 o 
   0   1   2   188988.41   197292.31   3665.82 o 
   1   1   2      849.76     1074.55     29.03 o 
   2   1   2    23144.62    23828.27    360.85 o 
   3   1   2     6401.59     6536.10    109.89 o 
   4   1   2    22117.41    21501.64    365.71 o 
   5   1   2     5631.24     5502.80    108.43 o 
   6   1   2    44003.11    42861.02    713.48 o 
   7   1   2     3812.89     3838.26     84.51 o 
   8   1   2    58516.14    59068.40    978.17 o 
   9   1   2      258.12      244.13     31.37 o 
  10   1   2    17208.08    17071.10    301.88 o 
  11   1   2      200.64      200.48     31.89 o 
  12   1   2    12077.94    12589.55    232.58 o 
  13   1   2       64.04       41.56     31.10 o 
  14   1   2     9471.23    10428.33    235.31 o 
  15   1   2       24.61       48.61     56.72 o 
 -16   2   2      366.12      392.59     77.11 o 
 -15   2   2        0.14       27.44     49.14 o 
 -14   2   2     2864.63     2697.26     74.26 o 
 -13   2   2       16.67       17.51     31.36 o 
 -12   2   2     4115.74     3943.38     78.73 o 
 -11   2   2        3.16       29.27     28.49 o 
 -10   2   2      317.38      379.79     32.41 o 
  -9   2   2      365.40      416.92     32.94 o 
  -8   2   2      827.00      853.55     37.12 o 
  -7   2   2     1519.22     1602.40     47.33 o 
  -6   2   2     4059.39     3958.85     89.52 o 
  -5   2   2     8330.26     8294.71    141.89 o 
  -4   2   2      483.57      581.94     25.36 o 
  -3   2   2      293.47      332.78     19.08 o 
  -2   2   2      522.80      630.68     39.48 o 
  -1   2   2        4.37       65.60     19.60 o 
   0   2   2      677.71      775.71     31.65 o 
   1   2   2     9489.03     9985.15    176.68 o 
   2   2   2     1174.18     1272.75     33.48 o 
   3   2   2       41.62       56.72     17.77 o 
   4   2   2     1608.72     1836.81     52.83 o 
   5   2   2     3997.30     4284.87     88.47 o 
   6   2   2      120.06      165.71     25.09 o 
   7   2   2      319.72      361.50     29.80 o 
   8   2   2     1834.73     1942.03     55.96 o 
   9   2   2      240.49      232.37     31.10 o 
  10   2   2      138.01      159.96     32.41 o 
  11   2   2      126.32       84.95     28.49 o 
  12   2   2      787.49      760.42     42.35 o 
  13   2   2       77.83      125.20     44.43 o 
  14   2   2     1776.53     1832.68    212.55 o 
  15   2   2      377.64      397.04     51.75 o 
 -16   3   2     2585.86     2589.29    157.92 o 
 -15   3   2      131.42       56.19     32.67 o 
 -14   3   2    12445.63    11816.86    382.10 o 
 -13   3   2      140.32      134.35     31.36 o 
 -12   3   2    12151.59    11518.28    271.12 o 
 -11   3   2       86.41       41.82     36.59 o 
 -10   3   2    15580.19    15092.82    268.80 o 
  -9   3   2      610.47      714.94     54.63 o 
  -8   3   2    41649.34    39080.79    682.49 o 
  -7   3   2     1755.56     1843.33     41.06 o 
  -6   3   2    63997.09    64029.93    911.46 o 
  -5   3   2    14556.68    15355.38    230.79 o 
  -4   3   2     4345.29     4323.32     75.95 o 
  -3   3   2      101.75      311.04     31.63 o 
  -2   3   2    29647.49    31911.03    774.31 o 
  -1   3   2     1045.97     1353.07     43.68 o 
   0   3   2     8547.96     8283.09    170.94 o 
   1   3   2       72.37      160.75     24.57 o 
   2   3   2    57318.60    57250.10   1203.24 o 
   3   3   2     3032.25     3211.46     61.77 o 
   4   3   2    22914.69    21600.31    330.16 o 
   5   3   2     2527.04     2728.38     57.55 o 
   6   3   2    49757.56    48591.88    806.19 o 
   7   3   2      485.77      538.75     33.98 o 
   8   3   2    37235.20    37448.57    628.58 o 
   9   3   2       16.92        5.23     30.84 o 
  10   3   2    11810.25    11835.70    217.70 o 
  11   3   2        3.24       -6.01     39.21 o 
  12   3   2    21332.75    20988.27    431.79 o 
  13   3   2       24.28       -1.05     33.98 o 
  14   3   2    17318.78    18404.07    386.80 o 
  15   3   2      114.07      184.01     51.23 o 
 -16   4   2      332.59      289.87     36.33 o 
 -15   4   2       51.10      -19.34     33.98 o 
 -14   4   2     1637.05     1438.42     53.59 o 
 -13   4   2        7.69       30.32     47.31 o 
 -12   4   2      409.05      336.67     33.72 o 
 -11   4   2       17.53      -13.07     26.40 o 
 -10   4   2      141.83       99.85     31.89 o 
  -9   4   2     2946.31     2771.59     68.26 o 
  -8   4   2      186.14      150.82     23.79 o 
  -7   4   2      158.40      148.99     21.96 o 
  -6   4   2     3992.22     3922.64     72.49 o 
  -5   4   2        0.09       36.59     18.56 o 
  -4   4   2       56.70      112.91     20.91 o 
  -3   4   2    21566.34    22233.94    413.51 o 
  -2   4   2     7349.16     7968.63    166.36 o 
  -1   4   2    10706.61    11227.38    226.17 o 
   0   4   2      248.69      410.14     28.75 o 
   1   4   2      525.31      699.09     33.20 o 
   2   4   2     4168.56     4289.20     98.73 o 
   3   4   2      294.79      424.25     29.28 o 
   4   4   2     2840.57     3001.24     90.26 o 
   5   4   2     4449.46     4935.60     88.47 o 
   6   4   2      134.22      274.18     26.92 o 
   7   4   2       28.96       63.77     25.61 o 
   8   4   2       81.94      105.33     26.66 o 
   9   4   2      169.51      137.48     28.75 o 
  10   4   2      830.27      858.21     49.41 o 
  11   4   2       52.59       56.98     34.76 o 
  12   4   2      686.84      696.10     51.76 o 
  13   4   2        2.68       45.48     38.16 o 
  14   4   2     1390.19     1429.19    120.25 o 
  15   4   2      379.76      361.23     48.36 o 
 -16   5   2     4863.34     4626.27    260.76 o 
 -15   5   2      200.54      187.93     32.93 o 
 -14   5   2    15020.94    13963.67    248.63 o 
 -13   5   2      273.87      306.34     36.33 o 
 -12   5   2    18991.15    17679.71    303.95 o 
 -11   5   2      692.83      684.09     38.69 o 
 -10   5   2    15656.00    14643.42    254.08 o 
  -9   5   2      782.38      887.76     40.00 o 
  -8   5   2    20250.42    19667.77    329.91 o 
  -7   5   2     1188.69     1370.26     38.43 o 
  -6   5   2   105801.95   108060.49   1680.22 o 
  -5   5   2      812.34      748.76     31.11 o 
  -4   5   2    14336.99    13281.70    222.31 o 
  -3   5   2      534.89      689.64     29.02 o 
  -2   5   2    35183.00    36584.44    742.18 o 
  -1   5   2      103.75      143.24     21.69 o 
   0   5   2    47861.79    49761.76    938.79 o 
   1   5   2      224.92      293.81     27.45 o 
   2   5   2   125335.73   133557.11   2487.45 o 
   3   5   2     4701.84     4662.90    106.83 o 
   4   5   2    15649.48    14199.91    283.49 o 
   5   5   2      683.92      511.60     28.23 o 
   6   5   2    39691.49    39078.46    745.19 o 
   7   5   2     3292.25     3362.06     76.90 o 
   8   5   2    44863.34    45030.09    870.35 o 
   9   5   2      233.00      277.58     36.07 o 
  10   5   2    13750.83    13489.45    286.95 o 
  11   5   2      430.17      413.51     52.28 o 
  12   5   2    11185.31    11296.47    250.07 o 
  13   5   2       23.20        2.09     36.07 o 
  14   5   2    12207.57    12596.85    278.87 o 
  15   5   2       23.25       -4.97     67.43 o 
 -15   6   2       14.60       46.78     61.68 o 
 -14   6   2     3893.03     3850.44     91.80 o 
 -13   6   2        2.32      -18.03     32.15 o 
 -12   6   2     5002.95     4730.69    102.81 o 
 -11   6   2      104.50      136.17     31.89 o 
 -10   6   2     3235.34     3128.24     76.37 o 
  -9   6   2     1133.21     1098.27     43.92 o 
  -8   6   2     1498.78     1402.73     65.63 o 
  -7   6   2       72.48      102.46     51.23 o 
  -6   6   2      387.36      481.23     29.01 o 
  -5   6   2      815.36      803.38     32.42 o 
  -4   6   2      234.57      245.97     29.80 o 
  -3   6   2     1970.86     2159.15     52.05 o 
  -2   6   2     1850.71     1988.36     58.33 o 
  -1   6   2      214.73      272.11     24.31 o 
   0   6   2      292.62      352.36     22.48 o 
   1   6   2        1.42       52.27     24.31 o 
   2   6   2       18.81       49.66     23.52 o 
   3   6   2     3133.39     3348.26     83.46 o 
   4   6   2     2199.99     1963.94     58.85 o 
   5   6   2       11.06       19.86     24.31 o 
   6   6   2     9032.41     8298.22    177.09 o 
   7   6   2        4.93       -0.26     26.14 o 
   8   6   2     2936.47     2933.61     81.86 o 
   9   6   2       50.64       -5.23     47.05 o 
  10   6   2     1062.48     1038.35     98.55 o 
  11   6   2        4.08       11.76     36.59 o 
  12   6   2      194.81      166.76     41.82 o 
  13   6   2      289.87      222.43     56.72 o 
  14   6   2     2281.20     2350.74     87.06 o 
 -15   7   2       35.47       46.52     43.13 o 
 -14   7   2    16412.02    15846.46    315.48 o 
 -13   7   2        0.34      -22.22     33.19 o 
 -12   7   2    23277.85    22488.45    429.56 o 
 -11   7   2      393.58      374.57     38.42 o 
 -10   7   2    14737.01    14070.55    278.63 o 
  -9   7   2      522.77      514.43     50.97 o 
  -8   7   2    29798.19    28254.98    526.49 o 
  -7   7   2      169.67      149.77     31.89 o 
  -6   7   2    68353.52    66830.70   1204.85 o 
  -5   7   2      261.11      340.59     49.92 o 
  -4   7   2    76480.88    74996.27   1172.78 o 
  -3   7   2       45.66       81.02     21.96 o 
  -2   7   2    71051.30    71892.94   1787.83 o 
  -1   7   2     4762.91     5223.62    101.84 o 
   0   7   2    62059.29    60727.68    864.52 o 
   1   7   2       36.24       50.97     21.17 o 
   2   7   2    98325.11    99962.72   1868.13 o 
   3   7   2      982.54     1036.37     41.83 o 
   4   7   2    22992.52    22306.84    434.34 o 
   5   7   2      243.76      243.87     30.84 o 
   6   7   2    35788.76    35612.62    682.27 o 
   7   7   2     1067.03     1034.48     46.80 o 
   8   7   2    35840.38    35400.01    845.23 o 
   9   7   2        4.49       25.35     58.28 o 
  10   7   2    14177.39    13782.22    355.59 o 
  11   7   2      197.13      130.16     46.26 o 
  12   7   2     8777.92     8839.13    247.87 o 
  13   7   2      178.61      189.23     50.18 o 
  14   7   2     7638.97     7307.60    320.79 o 
 -15   8   2      103.23       99.32     44.96 o 
 -14   8   2     1629.16     1619.83     77.91 o 
 -13   8   2      762.90      771.39     50.19 o 
 -12   8   2     3886.65     3763.77    101.21 o 
 -11   8   2      389.70      377.96     56.46 o 
 -10   8   2       44.89       47.83     32.67 o 
  -9   8   2        3.81      -27.70     35.55 o 
  -8   8   2      907.27      893.26     47.06 o 
  -7   8   2        0.72      104.55     56.46 o 
  -6   8   2     1636.68     1661.39     71.12 o 
  -5   8   2     1560.76     1434.19     65.89 o 
  -4   8   2      866.83     1044.15     37.12 o 
  -3   8   2     5075.14     4891.50    113.34 o 
  -2   8   2     1157.78     1289.00     47.85 o 
  -1   8   2     1294.17     1136.62     44.45 o 
   0   8   2      811.90     1023.51     33.20 o 
   1   8   2       15.87       42.60     21.69 o 
   2   8   2       61.48       64.04     22.74 o 
   3   8   2     1520.60     1717.91     55.43 o 
   4   8   2       14.83       31.36     26.14 o 
   5   8   2       10.81       28.49     26.92 o 
   6   8   2      893.71      989.21     53.33 o 
   7   8   2        2.04       -0.26     38.42 o 
   8   8   2     1642.54     1704.93    108.76 o 
   9   8   2      393.39      387.90     52.28 o 
  10   8   2      585.17      546.05     57.25 o 
  11   8   2       41.95       90.17     43.91 o 
  12   8   2      415.41      386.85     55.15 o 
  13   8   2       24.20       38.42     47.57 o 
  14   8   2      819.44      833.34     69.79 o 
 -14   9   2     8859.33     8343.81    185.55 o 
 -13   9   2      351.07      391.55     50.71 o 
 -12   9   2    14729.47    13695.14    289.76 o 
 -11   9   2      215.68      168.06     37.64 o 
 -10   9   2    12904.02    12665.57    256.21 o 
  -9   9   2      308.64      304.77     38.95 o 
  -8   9   2    35576.34    35145.80    649.99 o 
  -7   9   2        8.20       28.23     39.21 o 
  -6   9   2    47689.89    47819.90   1367.63 o 
  -5   9   2      881.58      919.42     46.01 o 
  -4   9   2    25710.88    26677.84    498.03 o 
  -3   9   2       46.48       61.94     26.66 o 
  -2   9   2    14967.26    15223.26    398.40 o 
  -1   9   2      110.01      116.57     29.27 o 
   0   9   2    61791.76    61219.88    872.93 o 
   1   9   2        8.20       59.07     23.00 o 
   2   9   2    40758.30    40459.93    642.31 o 
   3   9   2     1524.52     1618.49     53.34 o 
   4   9   2    32642.20    32418.90    740.54 o 
   5   9   2     2179.39     2149.25     65.90 o 
   6   9   2    37733.30    36271.38    863.74 o 
   7   9   2     1473.22     1413.11     70.59 o 
   8   9   2    21392.19    21640.41    532.75 o 
   9   9   2       27.10       -8.36     55.15 o 
  10   9   2     7503.33     7320.08    210.15 o 
  11   9   2       46.86       58.55     44.96 o 
  12   9   2     9891.96     9473.34    202.61 o 
  13   9   2        0.08       -3.40     37.11 o 
 -14  10   2      494.45      473.37     51.49 o 
 -13  10   2      613.69      533.76     46.79 o 
 -12  10   2      479.50      557.28     47.57 o 
 -11  10   2      146.00      140.62     37.90 o 
 -10  10   2      200.92      212.24     37.64 o 
  -9  10   2      769.83      911.25    122.34 o 
  -8  10   2      148.32      195.25     40.51 o 
  -7  10   2       14.07      -12.02     36.59 o 
  -6  10   2     3905.16     4078.94    103.33 o 
  -5  10   2     1413.15     1445.30     57.00 o 
  -4  10   2     1634.69     1634.70     75.30 o 
  -3  10   2     3611.97     4024.18    126.88 o 
  -2  10   2        2.76       59.85     28.75 o 
  -1  10   2        1.89        4.18     23.52 o 
   0  10   2      915.40     1014.08     36.08 o 
   1  10   2      552.42      601.23     32.94 o 
   2  10   2       39.53       55.93     24.57 o 
   3  10   2       25.42       -3.40     22.74 o 
   4  10   2     3970.59     3785.39     80.84 o 
   5  10   2       49.89       25.88     31.10 o 
   6  10   2     2150.23     2051.59     66.94 o 
   7  10   2       98.57       55.93     33.72 o 
   8  10   2      172.62      228.96     36.33 o 
   9  10   2        4.60       -9.93     39.47 o 
  10  10   2      128.67      117.36     36.33 o 
  11  10   2       37.36       83.64     46.78 o 
  12  10   2      699.26      623.43     49.93 o 
  13  10   2      101.59       73.97     36.85 o 
 -13  11   2      353.93      336.92     48.36 o 
 -12  11   2    13129.36    13396.22    274.20 o 
 -11  11   2      826.96      778.98     52.02 o 
 -10  11   2    11719.01    11691.78    241.72 o 
  -9  11   2      169.53      155.78     36.59 o 
  -8  11   2    27542.14    27088.09    510.69 o 
  -7  11   2      186.48      182.18     37.90 o 
  -6  11   2    26374.57    26354.38    496.37 o 
  -5  11   2      640.71      640.44     44.18 o 
  -4  11   2    21315.21    21378.62    525.19 o 
  -3  11   2      228.40      255.37     46.00 o 
  -2  11   2    11866.99    12006.23    308.21 o 
  -1  11   2      770.40      810.38     37.64 o 
   0  11   2    42586.83    42425.49    708.24 o 
   1  11   2       97.31       85.73     23.78 o 
   2  11   2    33495.64    33832.08    542.77 o 
   3  11   2       66.33       96.71     25.88 o 
   4  11   2    22293.04    22388.99    423.58 o 
   5  11   2      581.06      657.94     67.96 o 
   6  11   2    27225.48    26595.62    499.48 o 
   7  11   2      936.91      890.11     48.88 o 
   8  11   2    20592.88    19893.87    383.25 o 
   9  11   2       70.24       54.89     33.46 o 
  10  11   2     6358.23     6299.37    145.99 o 
  11  11   2       24.48       44.17     33.72 o 
  12  11   2    11105.33    10900.90    230.38 o 
  13  11   2        8.16       18.56     61.94 o 
 -13  12   2        1.64      -33.45     35.28 o 
 -12  12   2     3432.32     3507.78    124.74 o 
 -11  12   2        6.07      -29.80     42.86 o 
 -10  12   2      179.14      171.20     63.78 o 
  -9  12   2      880.20      832.58     51.50 o 
  -8  12   2      410.91      432.85     44.96 o 
  -7  12   2       80.27       62.47     34.24 o 
  -6  12   2      596.79      578.47     55.42 o 
  -5  12   2       22.86       63.25     46.00 o 
  -4  12   2       10.72       77.89     54.10 o 
  -3  12   2     2348.09     2277.37     90.22 o 
  -2  12   2      486.56      520.17     51.49 o 
  -1  12   2      563.58      539.53     40.78 o 
   0  12   2       72.99      108.21     29.80 o 
   1  12   2      468.21      548.93     39.99 o 
   2  12   2      498.64      471.56     38.95 o 
   3  12   2       55.90       30.84     32.15 o 
   4  12   2       14.80       36.33     32.67 o 
   5  12   2      270.91      325.16     38.95 o 
   6  12   2      468.86      466.58     41.04 o 
   7  12   2        0.33      -11.50     37.11 o 
   8  12   2     2251.11     2161.54     72.69 o 
   9  12   2      114.23       47.57     55.41 o 
  10  12   2      155.38       98.28     47.05 o 
  11  12   2       38.81       57.50     39.99 o 
  12  12   2      425.73      440.69     44.96 o 
 -12  13   2    12284.19    12586.96    262.88 o 
 -11  13   2       68.36       48.09     36.85 o 
 -10  13   2     6206.03     6387.50    151.48 o 
  -9  13   2      414.42      354.70     44.70 o 
  -8  13   2    19431.19    19682.31    470.17 o 
  -7  13   2        8.95       -3.92     34.24 o 
  -6  13   2    31162.06    31408.11    760.16 o 
  -5  13   2      121.83      160.48     49.66 o 
  -4  13   2    27525.26    26191.54    637.97 o 
  -3  13   2      181.43      162.58     42.87 o 
  -2  13   2    25341.05    23424.48    471.01 o 
  -1  13   2       70.17       65.34     42.08 o 
   0  13   2    51929.07    50694.33    843.81 o 
   1  13   2       80.43      103.50     28.23 o 
   2  13   2    15353.94    14904.82    258.49 o 
   3  13   2       10.68      -29.53     29.53 o 
   4  13   2    11123.10    11026.04    253.01 o 
   5  13   2      256.21      221.39     38.68 o 
   6  13   2    20095.64    19516.76    377.44 o 
   7  13   2       24.61       12.28     31.89 o 
   8  13   2    23779.62    23257.94    511.64 o 
   9  13   2      143.00       70.57     53.06 o 
  10  13   2     6376.02     6521.90    163.25 o 
  11  13   2       95.14      140.62     42.60 o 
 -11  14   2       41.96       42.60     39.47 o 
 -10  14   2      613.46      689.29     61.43 o 
  -9  14   2      336.35      318.62     43.91 o 
  -8  14   2      574.99      516.25     60.38 o 
  -7  14   2     1740.93     1789.58    191.90 o 
  -6  14   2      195.96      259.28     49.92 o 
  -5  14   2      605.18      593.89     83.38 o 
  -4  14   2       47.97       75.80     41.03 o 
  -3  14   2      415.23      452.72     70.31 o 
  -2  14   2        2.70       14.90     31.63 o 
  -1  14   2     1470.15     1550.86     75.56 o 
   0  14   2       78.85      217.72     35.81 o 
   1  14   2      808.17      879.63     48.88 o 
   2  14   2      423.33      365.42     49.40 o 
   3  14   2      134.90      104.03     35.02 o 
   4  14   2      160.07      198.64     35.81 o 
   5  14   2      267.41      182.70     38.95 o 
   6  14   2     1367.94     1535.62     62.74 o 
   7  14   2      789.95      766.43     51.50 o 
   8  14   2     1684.44     1751.36     68.50 o 
   9  14   2        2.21      -14.64     35.81 o 
  10  14   2      390.30      451.93     47.31 o 
  11  14   2        9.19      -39.21     54.63 o 
 -10  15   2     7700.68     7817.71    324.72 o 
  -9  15   2        2.93       54.10     46.26 o 
  -8  15   2    10871.33    11564.72    312.86 o 
  -7  15   2      174.63      137.22     76.06 o 
  -6  15   2    18808.10    19015.57    479.79 o 
  -5  15   2       27.54       56.19     44.43 o 
  -4  15   2    11831.67    11471.27    304.07 o 
  -3  15   2       79.54       56.72     41.04 o 
  -2  15   2    18247.01    17404.41    360.02 o 
  -1  15   2       64.24       54.89     33.72 o 
   0  15   2    19078.59    17531.87    451.34 o 
   1  15   2      235.79      265.30     49.14 o 
   2  15   2    22883.56    22368.60    454.24 o 
   3  15   2      168.98      108.99     31.10 o 
   4  15   2    10909.08    10680.83    280.70 o 
   5  15   2        0.97      -29.53     30.58 o 
   6  15   2    15184.50    15037.25    301.83 o 
   7  15   2      145.48      128.33     52.80 o 
   8  15   2    11171.56    11301.02    300.56 o 
   9  15   2       44.99       21.17     36.33 o 
  10  15   2     4052.28     3909.17    131.54 o 
 -10  16   2       21.16      -61.68     61.68 o 
  -9  16   2      190.80      275.49     58.55 o 
  -8  16   2      619.53      611.39     65.87 o 
  -7  16   2      923.29     1020.00     72.15 o 
  -6  16   2     1656.28     1688.09     86.01 o 
  -5  16   2     2463.65     2492.60    103.28 o 
  -4  16   2      476.94      471.28     44.96 o 
  -3  16   2      206.97      165.45     38.16 o 
  -2  16   2       14.87       43.39     32.41 o 
  -1  16   2      303.49      376.13     49.14 o 
   0  16   2      607.76      608.00     57.51 o 
   1  16   2     1211.40     1140.84     66.92 o 
   2  16   2       22.42        1.83     39.47 o 
   3  16   2        0.86      -16.73     38.16 o 
   4  16   2      415.53      451.15     47.05 o 
   5  16   2       10.32        4.70     44.43 o 
   6  16   2      286.53      314.44     43.65 o 
   7  16   2      493.44      526.17     48.62 o 
   8  16   2       10.63       24.57     33.45 o 
   9  16   2      115.15       71.88     41.30 o 
  -9  17   2       54.31      -17.25     61.16 o 
  -8  17   2     7311.08     7557.60    226.06 o 
  -7  17   2       24.87      -58.55     58.55 o 
  -6  17   2    13364.63    13363.28    600.53 o 
  -5  17   2      679.87      609.57    130.96 o 
  -4  17   2     5811.04     5372.85    137.60 o 
  -3  17   2        9.53       23.26     43.65 o 
  -2  17   2     6128.04     6030.16    184.71 o 
  -1  17   2        5.25       37.11     62.21 o 
   0  17   2    16080.69    15442.96    405.38 o 
   1  17   2      504.52      456.91     53.32 o 
   2  17   2    18555.91    17347.16    450.88 o 
   3  17   2      201.39      146.89     58.03 o 
   4  17   2     6359.53     6012.90    149.91 o 
   5  17   2      147.85      180.35     80.24 o 
   6  17   2    10154.37    10610.75    228.26 o 
   7  17   2      208.01      210.41     45.48 o 
   8  17   2     8856.59     9410.04    249.92 o 
  -7  18   2      150.49      -26.14     45.48 o 
  -6  18   2      443.99      350.25     55.94 o 
  -5  18   2        5.49       92.52     46.26 o 
  -4  18   2       74.00       36.59     50.18 o 
  -3  18   2     1043.45     1217.64    138.81 o 
  -2  18   2      286.77      206.49     47.31 o 
  -1  18   2      129.30      196.29     49.40 o 
   0  18   2        1.27      123.10     46.78 o 
   1  18   2      224.63      163.36     47.83 o 
   2  18   2        5.72      -34.24     34.24 o 
   3  18   2       13.18       86.51     44.69 o 
   4  18   2       45.35       13.59     45.74 o 
   5  18   2        3.03        3.14     34.76 o 
   6  18   2        5.06      -16.99     46.52 o 
  -5  19   2       72.66       83.64     69.52 o 
  -4  19   2    10044.87    10330.87    291.06 o 
  -3  19   2       19.95      -24.57     66.39 o 
  -2  19   2    12704.20    12614.05    427.87 o 
  -1  19   2       28.78      -22.48     43.65 o 
   0  19   2    11104.13    10583.56    294.00 o 
   1  19   2       22.93        5.49     43.13 o 
   2  19   2     8274.05     7669.39    225.57 o 
   3  19   2        2.97       -5.23     58.02 o 
   4  19   2     4074.63     4035.24    199.28 o 
 -15   0   3     1951.87     2039.54    141.97 o 
 -13   0   3     1256.23     1188.96    105.62 o 
 -11   0   3     4235.12     4039.02    177.88 o 
  -9   0   3     5831.48     5628.07    155.22 o 
  -7   0   3    16047.85    14329.15    331.79 o 
  -5   0   3    86821.96    86474.27   1366.34 o 
  -3   0   3   155566.06   151346.59   2878.10 o 
  -1   0   3    26687.47    27553.69    537.80 o 
   1   0   3     9847.88     9527.51    221.96 o 
   3   0   3    26163.09    25062.64    667.68 o 
   5   0   3    37811.35    37301.29    881.23 o 
   7   0   3    52110.03    48576.55   2035.39 o 
   9   0   3    20931.60    21380.36    524.03 o 
  11   0   3     2155.80     2267.20    136.75 o 
  13   0   3     8452.69     9616.68    263.81 o 
  15   0   3     7254.08     7364.66    321.56 o 
 -16   1   3       11.94      107.94     55.15 o 
 -15   1   3     9099.64    10053.60    288.70 o 
 -14   1   3        0.01      -32.67     47.83 o 
 -13   1   3    32299.45    31661.06   1194.14 o 
 -12   1   3       61.14        9.93     25.61 o 
 -11   1   3    23855.45    22744.21    464.09 o 
 -10   1   3       15.63       27.44     28.23 o 
  -9   1   3    10801.57    10438.90    216.73 o 
  -8   1   3       30.44       32.41     16.99 o 
  -7   1   3    48878.13    47610.30    538.71 o 
  -6   1   3       95.85      211.71     16.73 o 
  -5   1   3   120200.18   126804.17   1411.09 o 
  -4   1   3    18740.54    19281.29    224.60 o 
  -3   1   3   125642.68   131120.56   1764.20 o 
  -2   1   3       22.75       44.17     15.42 o 
  -1   1   3    41080.23    42236.72    628.96 o 
   0   1   3      141.07      181.93     23.53 o 
   1   1   3    12087.59    12467.33    195.36 o 
   2   1   3     5437.23     5616.66     96.22 o 
   3   1   3    22621.94    23767.21    386.72 o 
   4   1   3     4878.51     4844.07     96.89 o 
   5   1   3    11213.61    11543.90    206.21 o 
   6   1   3       80.34       65.08     24.05 o 
   7   1   3     8645.22     8159.96    154.29 o 
   8   1   3       76.28       63.25     26.66 o 
   9   1   3    13126.21    13177.87    237.99 o 
  10   1   3       32.08        9.67     29.80 o 
  11   1   3     1849.47     1941.82     67.72 o 
  12   1   3      136.36      152.90     31.36 o 
  13   1   3     2892.93     2971.55     89.69 o 
  14   1   3      475.49      589.16     50.19 o 
  15   1   3      418.63      354.96     46.53 o 
 -16   2   3      315.54      426.05     65.08 o 
 -15   2   3     1483.61     1462.94    122.87 o 
 -14   2   3      698.09      610.10    105.34 o 
 -13   2   3     6627.35     6177.25    158.57 o 
 -12   2   3     2150.68     2148.52    111.39 o 
 -11   2   3     4542.68     4512.48    107.78 o 
 -10   2   3       15.19       20.39     21.43 o 
  -9   2   3      619.52      579.28     26.66 o 
  -8   2   3      620.62      657.71     26.66 o 
  -7   2   3     9488.01     9082.38    123.99 o 
  -6   2   3     1389.29     1423.84     30.86 o 
  -5   2   3    35352.52    37729.67    453.99 o 
  -4   2   3     2152.88     2272.91     43.96 o 
  -3   2   3    27285.24    28914.30    483.90 o 
  -2   2   3      147.66      204.67     21.70 o 
  -1   2   3    21554.89    22341.23    376.76 o 
   0   2   3     2002.80     2101.40     50.00 o 
   1   2   3    69558.38    69813.27   1145.44 o 
   2   2   3      506.32      610.98     24.58 o 
   3   2   3    29897.04    31232.48    469.88 o 
   4   2   3     6740.59     6598.15    111.89 o 
   5   2   3     5971.06     5934.22    120.47 o 
   6   2   3     1229.25     1214.22     41.83 o 
   7   2   3    23948.87    23795.37    406.82 o 
   8   2   3      193.98      237.85     30.32 o 
   9   2   3    19635.68    19502.64    438.56 o 
  10   2   3       12.12       46.78     32.93 o 
  11   2   3     7394.89     7629.83    151.27 o 
  12   2   3     1124.42     1201.99     49.93 o 
  13   2   3    13393.95    14302.14    307.76 o 
  14   2   3       36.51       90.96     42.08 o 
  15   2   3     9082.70     9975.79    229.26 o 
 -16   3   3        0.68      -32.93     69.00 o 
 -15   3   3     1974.69     1764.50     65.88 o 
 -14   3   3       24.89       10.45     34.50 o 
 -13   3   3    19359.10    17993.44    468.89 o 
 -12   3   3      200.37      158.66     30.58 o 
 -11   3   3    22464.65    20994.41    353.12 o 
 -10   3   3     1926.84     1995.07     57.79 o 
  -9   3   3    14006.77    12872.29    199.83 o 
  -8   3   3     1380.56     1439.88     40.53 o 
  -7   3   3    49281.84    48265.23    692.42 o 
  -6   3   3       38.48       62.73     17.51 o 
  -5   3   3    39792.57    41479.84    531.61 o 
  -4   3   3     2455.61     2921.68     66.46 o 
  -3   3   3      467.40      604.95     41.83 o 
  -2   3   3     1825.15     1683.22     49.98 o 
  -1   3   3    45026.27    45581.49   1237.90 o 
   0   3   3     1525.77     1607.89     48.66 o 
   1   3   3    58752.08    58409.38   1177.05 o 
   2   3   3     2177.81     2173.22     52.07 o 
   3   3   3    55447.52    54906.81    814.73 o 
   4   3   3     2477.83     2804.63     57.03 o 
   5   3   3    22585.35    21253.82    325.88 o 
   6   3   3       53.59       66.13     23.00 o 
   7   3   3    18440.48    17521.11    305.38 o 
   8   3   3       48.37       18.03     24.57 o 
   9   3   3     8137.20     8316.69    159.97 o 
  10   3   3     1373.84     1464.83     52.03 o 
  11   3   3     4674.98     4974.32    111.44 o 
  12   3   3      524.51      569.05     48.36 o 
  13   3   3     3083.85     3261.10    100.15 o 
  14   3   3      101.28      162.83     42.08 o 
  15   3   3     4546.95     4784.55    132.86 o 
 -16   4   3       38.02       41.30    119.97 o 
 -15   4   3      953.17      786.31     49.14 o 
 -14   4   3      154.28      150.03     32.41 o 
 -13   4   3     6265.56     6052.44    156.73 o 
 -12   4   3       45.60       54.10     27.18 o 
 -11   4   3     1955.59     1880.21     57.26 o 
 -10   4   3       37.67       68.74     31.63 o 
  -9   4   3     3000.65     3102.25     73.23 o 
  -8   4   3      347.19      365.68     25.88 o 
  -7   4   3     7411.67     7890.39    128.60 o 
  -6   4   3       35.22       19.86     16.73 o 
  -5   4   3    14489.89    14984.11    201.26 o 
  -4   4   3       53.30      110.04     27.44 o 
  -3   4   3    15478.93    16846.37    411.45 o 
  -2   4   3      283.94      254.87     25.62 o 
  -1   4   3    18030.38    18508.08    360.72 o 
   0   4   3    25160.44    26826.04    765.82 o 
   1   4   3    59143.38    59422.96   1116.91 o 
   2   4   3     1858.58     1930.19     48.65 o 
   3   4   3    25914.82    27071.20    455.35 o 
   4   4   3     2082.91     2417.79     57.80 o 
   5   4   3     3254.32     3144.46     62.79 o 
   6   4   3       28.03       18.56     22.48 o 
   7   4   3    20325.51    20202.25    348.55 o 
   8   4   3       37.28       16.73     25.35 o 
   9   4   3    17375.64    17584.10    309.51 o 
  10   4   3       39.31       25.61     26.40 o 
  11   4   3    11478.37    11457.50    251.16 o 
  12   4   3      529.49      515.72     46.53 o 
  13   4   3    17419.41    17767.51    373.99 o 
  14   4   3      486.97      612.95     69.79 o 
  15   4   3     8005.69     8601.16    204.36 o 
 -16   5   3       28.79       64.82     32.41 o 
 -15   5   3     6355.58     5926.44    209.82 o 
 -14   5   3      264.57      188.71     65.08 o 
 -13   5   3    21837.14    20765.08    353.36 o 
 -12   5   3       51.29       31.63     29.01 o 
 -11   5   3    19150.36    17563.97    300.63 o 
 -10   5   3       71.89       33.19     31.63 o 
  -9   5   3     9292.20     9230.20    168.67 o 
  -8   5   3     2003.01     1876.50     61.71 o 
  -7   5   3    43720.14    43627.87    702.69 o 
  -6   5   3       24.36       46.78     27.44 o 
  -5   5   3    25267.76    26043.27    483.40 o 
  -4   5   3     7779.81     8007.60    164.88 o 
  -3   5   3    19187.83    19169.73    374.04 o 
  -2   5   3     5720.69     5774.72    150.40 o 
  -1   5   3    36689.52    38826.14    773.41 o 
   0   5   3     5680.78     6055.82    173.99 o 
   1   5   3    53031.70    54665.52   1029.75 o 
   2   5   3       91.22       62.21     23.00 o 
   3   5   3     7820.42     7427.29    158.04 o 
   4   5   3     1223.59     1171.90     37.91 o 
   5   5   3    11461.95    11675.20    207.94 o 
   6   5   3      268.16      228.19     31.89 o 
   7   5   3    19078.02    19049.26    330.28 o 
   8   5   3     2449.29     2491.89     65.11 o 
   9   5   3     3174.97     3443.86     86.83 o 
  10   5   3       62.54       58.29     46.52 o 
  11   5   3     4381.05     4612.46    122.94 o 
  12   5   3      106.21       88.60     39.47 o 
  13   5   3     2813.27     2902.18     94.66 o 
  14   5   3       76.53       92.00     83.12 o 
 -16   6   3      220.99      183.49     55.67 o 
 -15   6   3     1233.42     1106.05     54.37 o 
 -14   6   3       16.79       11.76     28.49 o 
 -13   6   3     2484.74     2436.16     69.29 o 
 -12   6   3      203.23      165.71     31.63 o 
 -11   6   3     1406.02     1396.85     56.99 o 
 -10   6   3      132.92      154.47     32.67 o 
  -9   6   3     4926.79     5013.70    117.48 o 
  -8   6   3      103.22      115.79     31.63 o 
  -7   6   3    40986.28    40355.26    737.95 o 
  -6   6   3      198.77      210.67     32.67 o 
  -5   6   3    51738.57    53134.36    962.22 o 
  -4   6   3       73.52       93.31     27.71 o 
  -3   6   3    20311.95    20349.86    396.77 o 
  -2   6   3       57.93       72.14     20.39 o 
  -1   6   3    20704.66    21014.06    408.93 o 
   0   6   3     3061.69     3374.07     72.48 o 
   1   6   3    57166.29    58226.21   1096.37 o 
   2   6   3     1637.95     1646.51     51.78 o 
   3   6   3    14554.52    13578.25    272.31 o 
   4   6   3      716.06      665.58     36.34 o 
   5   6   3    26589.04    25334.63    429.33 o 
   6   6   3        2.87        9.67     25.88 o 
   7   6   3    50449.91    50365.90    955.87 o 
   8   6   3       42.85       41.30     31.10 o 
   9   6   3    15200.39    14895.85    588.24 o 
  10   6   3       55.83       25.09     41.82 o 
  11   6   3     4088.96     4191.59    114.56 o 
  12   6   3      385.86      373.25     44.17 o 
  13   6   3     8964.53     9348.57    216.19 o 
  14   6   3       56.47       57.50     82.33 o 
 -15   7   3     7904.40     7634.78    172.18 o 
 -14   7   3        2.81      -38.68     61.68 o 
 -13   7   3    22094.13    20550.44    396.61 o 
 -12   7   3      575.07      508.41     43.65 o 
 -11   7   3    21300.36    19778.17    380.20 o 
 -10   7   3       94.88       82.59     35.02 o 
  -9   7   3     6529.41     6179.59    138.71 o 
  -8   7   3       87.68       73.45     31.89 o 
  -7   7   3    35563.45    35661.09    656.43 o 
  -6   7   3      539.93      579.79     40.26 o 
  -5   7   3    54070.50    54304.45    983.70 o 
  -4   7   3     2960.41     3349.30     83.97 o 
  -3   7   3    19965.67    19057.77    556.10 o 
  -2   7   3     2547.97     3004.65     83.71 o 
  -1   7   3    34883.77    35208.59    559.40 o 
   0   7   3      429.58      593.91     29.54 o 
   1   7   3    23829.65    24152.19    467.58 o 
   2   7   3       36.24       70.57     25.61 o 
   3   7   3     1896.04     1973.11     59.36 o 
   4   7   3       29.98       29.80     24.31 o 
   5   7   3     7651.54     7817.69    146.91 o 
   6   7   3      151.07      139.57     30.32 o 
   7   7   3    14254.62    14430.17    373.86 o 
   8   7   3      402.06      335.36     49.40 o 
   9   7   3     5615.07     5589.77    166.41 o 
  10   7   3     1051.97     1002.53     64.57 o 
  11   7   3      861.96      824.21     64.57 o 
  12   7   3      732.16      660.29    135.93 o 
  13   7   3     1546.72     1430.53     82.09 o 
  14   7   3      257.90      215.37     50.18 o 
 -15   8   3      960.90      950.46     69.01 o 
 -14   8   3     1820.83     1758.96     68.76 o 
 -13   8   3     3130.23     3080.44     91.52 o 
 -12   8   3     1717.52     1649.44     85.23 o 
 -11   8   3     5513.51     5090.93    122.96 o 
 -10   8   3       32.13       47.05     30.84 o 
  -9   8   3     5281.80     5238.40    123.50 o 
  -8   8   3      479.84      489.85     42.61 o 
  -7   8   3    19271.42    19617.76    384.34 o 
  -6   8   3      720.79      782.15     45.75 o 
  -5   8   3    21165.45    21033.91    398.43 o 
  -4   8   3     1720.68     1613.14     70.34 o 
  -3   8   3    18335.75    19043.49    418.59 o 
  -2   8   3      621.17      660.60     37.64 o 
  -1   8   3    21201.04    20789.50    338.56 o 
   0   8   3      595.51      664.25     28.23 o 
   1   8   3    34141.39    33033.78    632.84 o 
   2   8   3       29.99       40.51     34.76 o 
   3   8   3    34193.37    33446.89    640.98 o 
   4   8   3       49.81       40.77     26.40 o 
   5   8   3     9828.68     9147.74    193.60 o 
   6   8   3      404.71      368.56     34.24 o 
   7   8   3    26763.48    25763.32    624.46 o 
   8   8   3      271.43      200.48     44.43 o 
   9   8   3    12242.80    12346.88    321.68 o 
  10   8   3       54.57      -33.72     37.64 o 
  11   8   3     4344.44     4129.13    200.35 o 
  12   8   3       83.23       69.26     59.07 o 
  13   8   3     7835.71     8031.71    232.10 o 
  14   8   3      113.35      152.90     85.21 o 
 -15   9   3      925.52      913.07     64.83 o 
 -14   9   3      366.66      258.24     95.40 o 
 -13   9   3    12705.43    12138.09    251.41 o 
 -12   9   3      455.59      393.65     44.70 o 
 -11   9   3    13107.39    13110.74    265.36 o 
 -10   9   3        7.71      -19.34     31.36 o 
  -9   9   3    11550.91    11356.59    232.35 o 
  -8   9   3      256.66      227.92     48.62 o 
  -7   9   3    23606.11    24064.28    454.48 o 
  -6   9   3     1444.08     1455.77     99.09 o 
  -5   9   3    23981.41    23504.40    572.58 o 
  -4   9   3     4650.22     4542.99    138.17 o 
  -3   9   3     8351.34     8961.77    214.54 o 
  -2   9   3        0.59       15.68     26.14 o 
  -1   9   3    17793.88    16944.30    254.51 o 
   0   9   3       13.00        9.67     19.60 o 
   1   9   3    25710.23    24424.07    395.82 o 
   2   9   3       68.43       63.77     27.97 o 
   3   9   3    33046.13    32744.20    628.75 o 
   4   9   3        2.09        9.41     35.02 o 
   5   9   3    13391.70    12782.69    277.35 o 
   6   9   3      665.46      563.32     51.76 o 
   7   9   3     7548.91     7438.67    207.05 o 
   8   9   3      175.29      152.90     42.87 o 
   9   9   3     5859.50     5587.02    167.97 o 
  10   9   3       19.59      -33.46     39.99 o 
  11   9   3     2428.90     2333.08    132.30 o 
  12   9   3      383.76      412.46     58.03 o 
  13   9   3     3845.47     4073.59    146.19 o 
 -14  10   3      190.48      122.85     55.15 o 
 -13  10   3     3798.52     3756.44    104.35 o 
 -12  10   3       85.72      123.37     39.47 o 
 -11  10   3     5038.78     5064.59    125.04 o 
 -10  10   3       15.18       44.96     33.72 o 
  -9  10   3     4593.33     4480.50    112.74 o 
  -8  10   3      912.37      929.06     52.54 o 
  -7  10   3     3555.28     3836.53    100.18 o 
  -6  10   3      209.05      318.62     39.99 o 
  -5  10   3     8198.16     8746.68    235.93 o 
  -4  10   3      259.06      307.12     48.09 o 
  -3  10   3     6270.35     6819.83    218.31 o 
  -2  10   3      171.72      190.54     31.63 o 
  -1  10   3    15923.52    16465.06    248.77 o 
   0  10   3        0.13       -8.63     19.60 o 
   1  10   3    33521.82    33815.97    490.95 o 
   2  10   3      382.02      451.42     36.59 o 
   3  10   3    15452.90    15931.96    266.76 o 
   4  10   3       13.10        8.89     26.92 o 
   5  10   3     2942.65     3107.49    106.70 o 
   6  10   3        5.14        9.93     37.90 o 
   7  10   3    10586.72    10181.33    270.27 o 
   8  10   3       72.01       24.05     37.11 o 
   9  10   3    11858.58    11585.83    306.94 o 
  10  10   3      223.92      174.86     47.31 o 
  11  10   3     6455.26     6052.80    184.71 o 
  12  10   3       49.34       25.09     35.02 o 
  13  10   3    10128.62    10317.47    420.36 o 
 -14  11   3       17.26      -23.26     53.32 o 
 -13  11   3     8118.15     7966.92    180.30 o 
 -12  11   3      227.62      204.92     49.92 o 
 -11  11   3     7452.59     7433.88    168.00 o 
 -10  11   3       23.28       43.65     35.81 o 
  -9  11   3     8101.72     8359.29    182.44 o 
  -8  11   3      484.03      498.47    133.57 o 
  -7  11   3    18606.42    18898.74    366.45 o 
  -6  11   3      373.10      312.88     51.75 o 
  -5  11   3    15600.70    16220.10    408.82 o 
  -4  11   3     1238.79     1152.68     97.78 o 
  -3  11   3     6911.77     7029.71    199.21 o 
  -2  11   3      295.21      223.75     64.04 o 
  -1  11   3    17063.51    17107.76    444.77 o 
   0  11   3      387.96      395.74     28.23 o 
   1  11   3    22356.07    21771.95    323.91 o 
   2  11   3       26.78       37.90     28.49 o 
   3  11   3    14762.11    15101.93    255.38 o 
   4  11   3     1189.62     1222.71     52.81 o 
   5  11   3     9917.63     9721.64    275.50 o 
   6  11   3       75.36       30.06     31.10 o 
   7  11   3     5463.09     5539.15    129.51 o 
   8  11   3      148.86       60.12     33.98 o 
   9  11   3     4510.85     4684.05    116.92 o 
  10  11   3        2.43       -2.61     34.24 o 
  11  11   3     1896.98     1795.84     98.83 o 
  12  11   3      427.29      342.93     76.32 o 
 -13  12   3     1882.50     1789.81     89.93 o 
 -12  12   3        0.07       45.74     39.99 o 
 -10  12   3      238.16      254.58     41.30 o 
  -9  12   3     4408.57     4438.47    115.35 o 
  -8  12   3      324.47      298.24     77.89 o 
  -7  12   3     8646.98     9178.46    252.10 o 
  -6  12   3       22.65      -30.58     38.42 o 
  -5  12   3    16803.40    16733.40    421.95 o 
  -4  12   3      323.67      354.70     49.40 o 
  -3  12   3     8272.45     8152.07    223.07 o 
  -2  12   3     1211.20     1235.28     64.84 o 
  -1  12   3    12903.73    12754.69    267.86 o 
   0  12   3      247.82      273.67     27.18 o 
   1  12   3    26565.91    25851.84    386.11 o 
   2  12   3      608.62      553.64     40.78 o 
   3  12   3    13572.84    13933.99    359.06 o 
   4  12   3       64.53       -4.97     29.80 o 
   5  12   3    12051.30    11680.60    314.09 o 
   6  12   3      361.51      261.12     36.59 o 
   7  12   3    15849.97    15804.15    311.62 o 
   8  12   3       57.15       32.67     33.46 o 
   9  12   3    12925.36    13091.19    266.36 o 
  10  12   3        0.51       -7.06     37.11 o 
  11  12   3     1830.24     1731.50     69.54 o 
  12  12   3      295.55      450.88     96.71 o 
 -12  13   3      218.52      172.51     80.76 o 
 -11  13   3    10472.68    10489.40    225.13 o 
 -10  13   3       73.43       55.15     36.85 o 
  -9  13   3     5603.59     5638.42    176.85 o 
  -8  13   3       99.62       50.44     52.01 o 
  -7  13   3    13241.98    13905.50    522.64 o 
  -6  13   3      509.43      609.30     59.86 o 
  -5  13   3    17278.47    16967.45    428.72 o 
  -4  13   3       16.12       10.98     50.44 o 
  -3  13   3    21584.49    20253.95    716.03 o 
  -2  13   3      262.20      292.48     37.90 o 
  -1  13   3     8118.77     8218.19    183.78 o 
   0  13   3        0.57       56.46     32.41 o 
   1  13   3     9277.35     9334.86    152.66 o 
   2  13   3      729.29      858.97     47.84 o 
   3  13   3     2550.77     2756.93     80.54 o 
   4  13   3      123.86       99.06     32.93 o 
   5  13   3     4239.87     4233.18    149.09 o 
   6  13   3      103.87       99.32     35.29 o 
   7  13   3     5611.61     5717.26    204.32 o 
   8  13   3      141.09       50.97     47.83 o 
   9  13   3     3259.24     3225.85     94.14 o 
  10  13   3       82.39       37.11     35.81 o 
  11  13   3     1167.38     1158.57     59.34 o 
 -11  14   3     1775.07     1722.60     93.59 o 
 -10  14   3      349.34      459.77     61.95 o 
  -9  14   3     2519.93     2573.40    106.68 o 
  -8  14   3      396.02      352.87     55.94 o 
  -7  14   3    10619.71    11079.26    406.37 o 
  -6  14   3      559.33      661.58     93.84 o 
  -5  14   3    10793.62    10580.30    284.13 o 
  -4  14   3      412.50      430.50     56.20 o 
  -3  14   3     8959.35     8493.33    233.00 o 
  -2  14   3       17.43       61.94     42.34 o 
  -1  14   3     7942.50     8103.22    230.35 o 
   0  14   3      333.36      338.23     60.64 o 
   1  14   3    22629.24    21687.95    439.90 o 
   2  14   3       61.28       26.66     43.65 o 
   3  14   3    11358.67    11246.30    231.00 o 
   4  14   3     1193.74     1208.03     55.16 o 
   5  14   3     9323.59     9340.16    198.96 o 
   6  14   3        0.13       16.20     62.21 o 
   7  14   3    17134.41    16929.11    334.42 o 
   8  14   3       68.85      -39.73     39.73 o 
   9  14   3     7526.64     7783.92    176.36 o 
  10  14   3       43.79       25.88     36.59 o 
 -11  15   3     7363.37     7479.58    224.49 o 
 -10  15   3        3.45      -29.53     45.22 o 
  -9  15   3     4503.64     4854.29    161.37 o 
  -8  15   3      335.92      272.10     52.80 o 
  -7  15   3    13280.41    13872.66    364.34 o 
  -6  15   3     2014.33     2091.89     95.43 o 
  -5  15   3    14872.09    14553.88    375.74 o 
  -4  15   3      524.55      416.39     75.80 o 
  -3  15   3     3787.91     3746.56    103.31 o 
  -2  15   3       22.27      -13.33     32.41 o 
  -1  15   3    14076.16    13740.30    292.41 o 
   0  15   3     1723.44     1572.60     75.30 o 
   1  15   3     9076.21     8330.50    244.24 o 
   2  15   3       37.79       54.10     29.80 o 
   3  15   3     6267.03     5865.07    120.36 o 
   4  15   3       21.61       44.17     33.98 o 
   5  15   3     3702.37     3883.64    104.87 o 
   6  15   3      298.59      366.98     43.65 o 
   7  15   3     7266.00     6928.76    159.35 o 
   8  15   3      204.68      160.22     38.94 o 
   9  15   3     2553.20     2411.48     83.93 o 
  -9  16   3     1757.68     1656.45     92.55 o 
  -8  16   3        5.43      -38.16     45.22 o 
  -7  16   3     3749.72     3694.21    132.85 o 
  -6  16   3      206.60      344.75    104.55 o 
  -5  16   3     2189.46     2038.86     93.60 o 
  -4  16   3       36.98        9.67     34.24 o 
  -3  16   3     3269.06     3214.99     96.50 o 
  -2  16   3      146.23      208.31     36.85 o 
  -1  16   3     6794.13     6337.28    188.40 o 
   0  16   3      220.68      289.87     52.01 o 
   1  16   3    10411.91    10123.84    278.05 o 
   2  16   3        5.63       50.18     55.93 o 
   3  16   3     6777.10     6484.07    131.87 o 
   4  16   3      408.02      371.69     38.16 o 
   5  16   3     1523.01     1347.93     75.29 o 
   6  16   3      249.49      190.28    104.29 o 
   7  16   3     6894.42     6880.74    161.69 o 
   8  16   3       13.75      -41.82     48.61 o 
  -9  17   3     4424.49     4351.36    217.33 o 
  -8  17   3       35.74      -13.85     47.05 o 
  -7  17   3     8029.09     7745.18    225.83 o 
  -6  17   3       14.26       25.61     56.98 o 
  -5  17   3     9186.94     9144.85    255.98 o 
  -4  17   3      187.50      170.15     39.73 o 
  -3  17   3     4102.95     4424.42    207.14 o 
  -2  17   3        6.21      208.05     76.84 o 
  -1  17   3     7020.24     6789.57    201.22 o 
   0  17   3      924.62      818.98     60.91 o 
   1  17   3    11490.99    11132.58    362.92 o 
   2  17   3      449.50      442.26     58.81 o 
   3  17   3     8218.33     8542.18    243.12 o 
   4  17   3      188.40      196.03     38.94 o 
   5  17   3     4660.13     4898.57    170.53 o 
   6  17   3      256.66      307.64     66.91 o 
   7  17   3     4954.20     5254.60    173.15 o 
  -7  18   3     3063.59     3065.61    203.69 o 
  -6  18   3        0.02       51.49     73.71 o 
  -5  18   3     4046.44     4011.51    114.02 o 
  -4  18   3      250.33      276.27     43.13 o 
  -3  18   3     1903.70     1867.22    124.97 o 
  -2  18   3      484.32      546.04     56.98 o 
  -1  18   3     5250.65     5144.95    175.78 o 
   0  18   3       30.84      -12.28     41.82 o 
   1  18   3     7081.50     6987.85    207.49 o 
   2  18   3      226.14      239.94     46.52 o 
   3  18   3     3414.91     3191.35    226.98 o 
   4  18   3      291.56      413.24     56.72 o 
   5  18   3     3443.52     3278.13    152.19 o 
   6  18   3       70.33      -44.96     44.96 o 
  -5  19   3     8178.63     8330.86    430.19 o 
  -4  19   3        3.86       49.40     71.61 o 
  -3  19   3     5397.66     5354.39    250.32 o 
  -2  19   3      727.14      719.36     61.69 o 
  -1  19   3     5901.92     5872.25    211.37 o 
   0  19   3       90.76       11.50     50.44 o 
   1  19   3     5611.56     5005.88    228.62 o 
   2  19   3       93.60      117.62     47.83 o 
   3  19   3     1637.32     1582.69    191.89 o 
   4  19   3      132.11      226.61     68.22 o 
 -16   0   4     9011.26    10143.14    416.13 o 
 -14   0   4     9744.26    10660.15    424.36 o 
 -12   0   4    60283.73    56200.68   2158.29 o 
 -10   0   4    13611.77    13096.03    299.93 o 
  -8   0   4    38379.70    37422.24    603.61 o 
  -6   0   4   132904.27   134669.55   2119.94 o 
  -4   0   4   239362.02   244036.67   4629.38 o 
  -2   0   4     1024.29     1268.01     43.68 o 
   0   0   4   169502.92   181247.98   4171.44 o 
   2   0   4    93170.13    93337.78   1782.33 o 
   4   0   4    43554.86    43271.25   1826.43 o 
   6   0   4    61289.73    58790.21   1495.64 o 
   8   0   4    40829.59    39768.11    988.87 o 
  10   0   4     5607.65     6122.00    178.18 o 
  12   0   4     2171.76     2325.17     94.39 o 
  14   0   4    11254.42    12583.11    335.11 o 
 -16   1   4     1420.28     1446.45     89.41 o 
 -15   1   4        0.22       17.25     40.51 o 
 -14   1   4     1046.92     1160.15    128.09 o 
 -13   1   4        2.03       90.96     52.27 o 
 -12   1   4     3036.57     2980.78     73.23 o 
 -11   1   4        0.04       15.42     19.86 o 
 -10   1   4     1052.40     1050.16     34.25 o 
  -9   1   4      882.97      806.76     26.67 o 
  -8   1   4      521.21      657.17     35.81 o 
  -7   1   4     5471.40     5404.68     73.57 o 
  -6   1   4     3000.25     3329.50     50.24 o 
  -5   1   4      245.61      344.78     20.13 o 
  -4   1   4    14842.32    16115.39    229.59 o 
  -3   1   4     1664.34     1903.82     40.03 o 
  -2   1   4     2138.75     2169.84     42.66 o 
  -1   1   4    15925.19    16664.36    300.78 o 
   0   1   4     4204.05     4004.92     72.86 o 
   1   1   4       69.94      167.80     18.82 o 
   2   1   4      355.56      344.28     21.44 o 
   3   1   4     1622.06     1807.01     42.37 o 
   4   1   4     4289.31     4311.35     89.00 o 
   5   1   4      824.32      905.61     35.82 o 
   6   1   4      163.77       97.23     25.62 o 
   7   1   4     2049.22     2153.45     58.58 o 
   8   1   4      885.61      868.43     40.78 o 
   9   1   4      366.26      397.31     36.07 o 
  10   1   4      166.86      173.81     30.58 o 
  11   1   4     1064.87     1113.11     48.10 o 
  12   1   4     2971.69     3178.48     82.11 o 
  13   1   4        3.20       24.83     27.70 o 
  14   1   4     3646.08     3921.06    114.80 o 
 -16   2   4     4900.43     4993.91    173.41 o 
 -15   2   4      206.46      297.18     56.72 o 
 -14   2   4    11687.05    10869.56    593.14 o 
 -13   2   4      550.02      456.13     48.62 o 
 -12   2   4    34480.03    32762.92    979.15 o 
 -11   2   4      132.90      164.14     31.89 o 
 -10   2   4    14913.55    14098.67    258.04 o 
  -9   2   4     4159.04     4164.96     76.40 o 
  -8   2   4    18378.84    17849.33    211.19 o 
  -7   2   4     5866.87     6121.01     81.43 o 
  -6   2   4    63055.71    64816.17    728.37 o 
  -5   2   4     1375.78     1523.05     33.21 o 
  -4   2   4   109817.64   115934.55   1562.59 o 
  -3   2   4    10111.19    11135.34    162.41 o 
  -2   2   4    60473.54    63461.30   1042.85 o 
  -1   2   4      585.36      776.81     29.81 o 
   0   2   4    83608.38    84627.43   1385.08 o 
   1   2   4    12754.49    12925.45    225.54 o 
   2   2   4    86095.59    85801.27   1264.32 o 
   3   2   4     8740.89     8845.11    144.26 o 
   4   2   4    38463.20    39821.61    595.94 o 
   5   2   4     2873.02     2919.69     67.49 o 
   6   2   4    47500.75    48324.24    802.67 o 
   7   2   4      426.73      447.25     32.67 o 
   8   2   4    42550.88    42175.51    749.29 o 
   9   2   4        0.05        2.61     26.40 o 
  10   2   4    11115.08    11398.06    211.10 o 
  11   2   4        8.18      -10.19     26.40 o 
  12   2   4    12050.01    12651.26    234.39 o 
  13   2   4      155.98      224.26     43.65 o 
  14   2   4    14887.63    16257.25    347.60 o 
 -16   3   4      145.77       67.96     52.27 o 
 -15   3   4        6.87        7.58     56.46 o 
 -14   3   4      103.88       89.13     29.80 o 
 -13   3   4        5.28       33.45     48.35 o 
 -12   3   4     1201.20     1097.99     46.01 o 
 -11   3   4     1386.82     1331.25     93.86 o 
 -10   3   4     3152.59     3087.31     74.28 o 
  -9   3   4      422.48      383.99     21.96 o 
  -8   3   4     7167.90     6596.68     92.70 o 
  -7   3   4      245.18      274.46     19.34 o 
  -6   3   4     9001.91     9056.23    144.19 o 
  -5   3   4      209.64      263.48     22.22 o 
  -4   3   4     1167.92     1194.79     37.39 o 
  -3   3   4      792.29      847.68     35.56 o 
  -2   3   4      858.82     1090.67     35.04 o 
  -1   3   4      384.05      496.96     26.14 o 
   0   3   4     9807.64    10005.31    178.40 o 
   1   3   4      890.20     1063.18     34.78 o 
   2   3   4     1859.40     1743.68     45.78 o 
   3   3   4     1785.40     2019.91     45.25 o 
   4   3   4     6216.74     5875.97    101.88 o 
   5   3   4      801.21      990.82     36.08 o 
   6   3   4       23.80       38.42     23.52 o 
   7   3   4       18.27        9.15     23.00 o 
   8   3   4     3309.16     3451.24     81.08 o 
   9   3   4      102.11       66.13     29.01 o 
  10   3   4     1019.73     1084.09     45.49 o 
  11   3   4        0.11       -1.83     27.18 o 
  12   3   4      294.88      317.05     35.55 o 
  13   3   4      273.43      286.99     44.96 o 
  14   3   4     1078.62     1172.15     92.02 o 
 -16   4   4     2382.62     2467.38    113.73 o 
 -15   4   4      296.10      209.89     43.91 o 
 -14   4   4     9742.44     8853.18    333.77 o 
 -13   4   4       72.28       56.46     28.75 o 
 -12   4   4    26394.43    24650.82    565.73 o 
 -11   4   4      532.00      518.34     38.16 o 
 -10   4   4    14971.15    14004.53    243.59 o 
  -9   4   4        0.38       32.67     26.40 o 
  -8   4   4     5049.92     4827.71     98.66 o 
  -7   4   4     1258.91     1234.36     35.04 o 
  -6   4   4    92663.73    99854.09   1412.40 o 
  -5   4   4      128.00      144.54     22.22 o 
  -4   4   4    23370.79    23568.96    566.62 o 
  -3   4   4      305.80      382.69     27.71 o 
  -2   4   4    32133.07    33837.80    644.42 o 
  -1   4   4     3926.60     4021.43    117.05 o 
   0   4   4   110189.57   115327.55   2150.18 o 
   1   4   4       46.88       78.15     20.91 o 
   2   4   4    72131.80    68758.04   1129.84 o 
   3   4   4     1009.91      994.33     40.79 o 
   4   4   4    26522.79    25349.39    428.55 o 
   5   4   4      667.33      599.95     26.93 o 
   6   4   4    28819.22    28622.60    514.22 o 
   7   4   4       74.47       66.91     26.14 o 
   8   4   4    59220.79    59542.07    986.69 o 
   9   4   4      118.21       71.35     27.71 o 
  10   4   4    14652.58    15155.12    272.03 o 
  11   4   4        4.55       -6.53     26.40 o 
  12   4   4    12037.87    12539.23    273.92 o 
  13   4   4      205.18      222.69     39.47 o 
  14   4   4    17285.96    17991.61    379.94 o 
 -16   5   4      661.37      677.79     44.70 o 
 -15   5   4        0.38      -27.44     44.96 o 
 -14   5   4     1009.24      905.26     44.96 o 
 -13   5   4      457.01      353.40     47.31 o 
 -12   5   4     1323.54     1204.14     48.36 o 
 -11   5   4      759.23      692.46     44.70 o 
 -10   5   4     5143.81     4945.68    108.32 o 
  -9   5   4     1416.68     1302.03     46.80 o 
  -8   5   4      797.00      773.54     38.43 o 
  -7   5   4     1131.26     1088.93     41.83 o 
  -6   5   4     2600.09     2819.73     76.12 o 
  -5   5   4      326.20      214.87     38.16 o 
  -4   5   4     4092.43     4311.09    127.47 o 
  -3   5   4      575.90      583.50     31.37 o 
  -2   5   4     1536.79     1731.35     52.31 o 
  -1   5   4       36.27      107.95     24.05 o 
   0   5   4      785.27      872.20     32.16 o 
   1   5   4      664.55      660.12     33.46 o 
   2   5   4     5853.89     5798.36    156.63 o 
   3   5   4     3102.80     3396.26     73.78 o 
   4   5   4      175.75      256.68     28.23 o 
   5   5   4      284.42      421.09     28.23 o 
   6   5   4      537.88      487.25     35.55 o 
   7   5   4      865.77      897.97     41.30 o 
   8   5   4       62.16       54.63     26.14 o 
   9   5   4      382.09      414.04     35.81 o 
  10   5   4      636.34      638.85     38.69 o 
  11   5   4      303.22      269.48     41.82 o 
  12   5   4      926.60      986.54     56.72 o 
  13   5   4      380.07      461.08     46.26 o 
  14   5   4     1344.21     1290.62     64.05 o 
 -16   6   4     5618.56     5306.37    185.20 o 
 -15   6   4       36.27       98.80     37.38 o 
 -14   6   4     6430.11     6220.84    128.46 o 
 -13   6   4       73.49       59.33     29.27 o 
 -12   6   4    23207.43    22120.27    373.98 o 
 -11   6   4        3.31       55.41     30.06 o 
 -10   6   4    33108.82    31500.66    517.56 o 
  -9   6   4      286.95      291.44     38.68 o 
  -8   6   4    14688.31    13913.50    273.29 o 
  -7   6   4      163.85      196.82     33.19 o 
  -6   6   4    90235.20    91010.55   1631.53 o 
  -5   6   4      105.81       89.65     36.33 o 
  -4   6   4    58906.00    57505.02   1344.99 o 
  -3   6   4        0.68       17.25     19.34 o 
  -2   6   4    47266.45    49748.18    939.78 o 
  -1   6   4     1924.65     2011.87     58.33 o 
   0   6   4    33235.41    31701.44    530.64 o 
   1   6   4     2823.44     2744.45     71.95 o 
   2   6   4    93488.34    94644.80   1769.39 o 
   3   6   4     2874.41     2849.55     65.40 o 
   4   6   4    21083.12    20377.17    349.14 o 
   5   6   4      713.74      682.55     32.94 o 
   6   6   4    34935.05    33766.60    648.52 o 
   7   6   4       23.22       29.27     28.23 o 
   8   6   4    32335.18    32477.88    755.56 o 
   9   6   4        2.39       28.49     30.84 o 
  10   6   4    10228.69     9998.64    269.70 o 
  11   6   4       79.78       90.70     43.39 o 
  12   6   4     4161.80     4217.31    142.80 o 
  13   6   4       15.43        7.84     40.25 o 
  14   6   4     7938.66     8297.38    241.25 o 
 -16   7   4      928.41      902.88     61.95 o 
 -15   7   4        9.05      -21.69     40.51 o 
 -14   7   4     2475.26     2447.33     80.79 o 
 -13   7   4      340.90      198.65     51.75 o 
 -12   7   4     5098.89     4804.77    119.55 o 
 -11   7   4      411.73      375.87     40.51 o 
 -10   7   4     1781.71     1783.67     65.89 o 
  -9   7   4       19.40       22.48     32.15 o 
  -8   7   4      100.39      105.07     35.81 o 
  -7   7   4     1483.93     1564.58     70.07 o 
  -6   7   4      188.49      230.80     34.24 o 
  -5   7   4     3711.51     3887.18    121.92 o 
  -4   7   4     4466.53     4792.82    140.80 o 
  -3   7   4     1154.83     1325.09     61.71 o 
  -2   7   4     1480.24     1684.28     44.98 o 
  -1   7   4     3237.55     3676.65     89.74 o 
   0   7   4     2712.59     2664.64     62.26 o 
   1   7   4     2829.07     2907.94     75.86 o 
   2   7   4     3833.47     3671.71     90.27 o 
   3   7   4       63.61       39.47     25.35 o 
   4   7   4     4378.90     4416.66     91.84 o 
   5   7   4      178.79      189.50     26.92 o 
   6   7   4      753.75      698.49     59.08 o 
   7   7   4        9.01        4.97     27.70 o 
   8   7   4       38.91       77.63     31.36 o 
   9   7   4        1.45      -16.73     50.44 o 
  10   7   4      432.39      383.98     71.88 o 
  11   7   4     1524.65     1520.49     98.82 o 
  12   7   4      502.89      524.87     56.98 o 
  13   7   4        0.02      -16.20     44.17 o 
 -15   8   4      233.72      174.34     79.46 o 
 -14   8   4     8686.43     8150.55    181.11 o 
 -13   8   4      225.87      181.66     40.51 o 
 -12   8   4    24465.83    23171.72    442.75 o 
 -11   8   4        5.50       55.41     33.72 o 
 -10   8   4    13651.97    13056.87    262.31 o 
  -9   8   4     1242.16     1206.25     54.12 o 
  -8   8   4    17393.75    17018.10    330.29 o 
  -7   8   4      587.65      625.80     46.01 o 
  -6   8   4    54677.73    56377.78   1824.82 o 
  -5   8   4        0.57       16.73     56.19 o 
  -4   8   4    35511.12    35385.55    841.33 o 
  -3   8   4        0.65       32.41     25.09 o 
  -2   8   4    32453.42    32705.74    647.50 o 
  -1   8   4       30.94       37.38     21.43 o 
   0   8   4    69826.30    70118.44   1153.15 o 
   1   8   4      969.43      916.34     49.67 o 
   2   8   4    55117.49    53698.38   1014.74 o 
   3   8   4     3550.18     3251.53     83.98 o 
   4   8   4    15450.61    15199.47    304.86 o 
   5   8   4     1967.49     1871.45     60.93 o 
   6   8   4    25744.46    25224.63    822.34 o 
   7   8   4       71.80      127.81     33.46 o 
   8   8   4    21570.89    20608.16    509.12 o 
   9   8   4      418.88      405.93     52.28 o 
  10   8   4     9812.98     9840.00    266.77 o 
  11   8   4        0.08       27.44     63.25 o 
  12   8   4     5424.27     5434.91    173.17 o 
  13   8   4      180.67      145.85     55.41 o 
 -15   9   4      126.73      101.15     54.63 o 
 -14   9   4      108.23       66.13     37.64 o 
 -13   9   4      565.25      509.19     46.79 o 
 -12   9   4     1725.75     1678.71     66.41 o 
 -11   9   4       90.37      101.41     74.23 o 
 -10   9   4     3107.55     3074.64     88.13 o 
  -9   9   4     1132.13     1068.44     53.33 o 
  -8   9   4     1573.98     1660.21     64.06 o 
  -7   9   4      658.07      696.38     60.12 o 
  -6   9   4     3215.22     3338.55    113.52 o 
  -5   9   4     2456.19     2672.23     97.55 o 
  -4   9   4      173.85      161.27     44.96 o 
  -3   9   4       70.16       34.24     34.24 o 
  -2   9   4      200.77      255.11     26.92 o 
  -1   9   4     1022.52     1056.21     33.99 o 
   0   9   4     1786.47     1927.98     46.28 o 
   1   9   4        0.36       41.82     30.58 o 
   2   9   4      835.66      791.32     48.10 o 
   3   9   4        9.11       23.00     26.40 o 
   4   9   4     1522.15     1394.62     61.70 o 
   5   9   4      307.03      338.23     34.24 o 
   6   9   4      128.06      111.35     39.21 o 
   7   9   4      239.69      262.69     49.40 o 
   8   9   4     1917.45     1965.12    105.89 o 
   9   9   4      282.73      195.77     66.65 o 
  10   9   4      209.48      117.62     43.91 o 
  11   9   4      778.75      760.41     65.61 o 
  12   9   4      308.46      337.18     58.81 o 
  13   9   4        8.04      -18.30     43.91 o 
 -14  10   4     4256.84     3925.30    109.32 o 
 -13  10   4       36.12       39.73     35.02 o 
 -12  10   4    21419.69    20405.37    397.07 o 
 -11  10   4       10.88       36.59     54.63 o 
 -10  10   4     9535.35     9562.49    203.42 o 
  -9  10   4       46.66       55.15     41.82 o 
  -8  10   4     7839.60     8473.15    182.71 o 
  -7  10   4        0.15        3.40     38.68 o 
  -6  10   4    18848.54    19417.10    481.82 o 
  -5  10   4      123.88      123.89     46.52 o 
  -4  10   4    25521.02    26215.25   1106.92 o 
  -3  10   4      103.29       98.01     38.68 o 
  -2  10   4    11189.32    11196.25    193.16 o 
  -1  10   4     1203.08     1248.92     37.39 o 
   0  10   4    53666.51    53731.96    769.48 o 
   1  10   4       13.39       30.58     21.95 o 
   2  10   4    53021.56    52844.47   1000.95 o 
   3  10   4        9.11        6.27     27.44 o 
   4  10   4    16702.50    16502.49    330.77 o 
   5  10   4        3.14       15.16     36.59 o 
   6  10   4    15691.01    14342.88    364.41 o 
   7  10   4       35.53       46.00     39.21 o 
   8  10   4    27328.85    26154.19    637.91 o 
   9  10   4        2.51        2.88     53.58 o 
  10  10   4    10906.53    10936.60    425.20 o 
  11  10   4       40.14       30.06     59.59 o 
  12  10   4     9887.44     9879.06    275.09 o 
 -14  11   4      308.30      169.37     45.74 o 
 -13  11   4       26.57       35.55    104.02 o 
 -12  11   4      353.99      398.08     45.74 o 
 -11  11   4      231.63      248.57     42.34 o 
 -10  11   4     2090.53     2156.78     75.56 o 
  -9  11   4      329.70      287.26     52.28 o 
  -8  11   4     2515.93     2591.36    173.37 o 
  -7  11   4     3359.68     3257.72    117.43 o 
  -6  11   4      581.77      590.50     55.68 o 
  -5  11   4        0.00       23.78     38.68 o 
  -4  11   4     1615.04     1714.91     77.13 o 
  -3  11   4      272.18      259.81     44.17 o 
  -2  11   4       99.82      121.02     38.68 o 
  -1  11   4      312.47      278.90     26.66 o 
   0  11   4      115.60      162.05     24.05 o 
   1  11   4      306.38      365.94     27.71 o 
   2  11   4      727.69      715.21     35.81 o 
   3  11   4      172.86      155.00     27.44 o 
   4  11   4       84.00       81.55     29.80 o 
   5  11   4        0.16       33.98     49.14 o 
   6  11   4      371.99      335.62     48.09 o 
   7  11   4        2.82       -7.84     35.81 o 
   8  11   4     2006.63     1961.44     87.06 o 
   9  11   4      225.12       69.00     96.45 o 
  10  11   4       27.57      -24.31     43.65 o 
  11  11   4       33.86       33.46     30.58 o 
  12  11   4      433.87      471.27     49.14 o 
 -13  12   4       25.58       52.80     38.16 o 
 -12  12   4    16348.87    16816.57    336.95 o 
 -11  12   4       24.42       10.72     45.48 o 
 -10  12   4     6376.70     6334.31    191.52 o 
  -9  12   4        2.08      -24.57     57.76 o 
  -8  12   4    11517.90    11905.31    327.12 o 
  -7  12   4     1422.30     1285.22    107.45 o 
  -6  12   4    32093.83    32189.90    788.13 o 
  -4  12   4    33132.75    32298.78    776.23 o 
  -3  12   4        0.47       17.25     34.76 o 
  -2  12   4     3654.92     3734.67    100.70 o 
  -1  12   4       16.13       -5.49     29.27 o 
   0  12   4    45575.51    44751.09    645.42 o 
   1  12   4     1531.61     1371.57     53.60 o 
   2  12   4    28990.08    29773.25    481.38 o 
   3  12   4     1597.09     1434.57     57.00 o 
   4  12   4    13349.13    13091.05    293.22 o 
   5  12   4      641.64      668.39     46.79 o 
   6  12   4    17100.69    17109.15    588.81 o 
   7  12   4        4.26       -7.84     31.36 o 
   8  12   4    26295.34    26473.09    500.83 o 
   9  12   4        0.91       63.51     37.38 o 
  10  12   4     5410.51     5408.18    133.14 o 
  11  12   4      134.26      128.07     42.60 o 
 -12  13   4     1775.95     1892.27    113.72 o 
 -11  13   4       30.29        2.88     58.81 o 
 -10  13   4      209.74      177.47     58.29 o 
  -9  13   4      907.53      891.65     97.24 o 
  -8  13   4       40.70      170.67    145.06 o 
  -7  13   4       61.09       20.39     49.14 o 
  -6  13   4      123.13      161.53     56.20 o 
  -5  13   4       14.62       29.80     39.73 o 
  -4  13   4      136.09      217.20     50.45 o 
  -3  13   4      669.22      679.38     73.45 o 
  -2  13   4      267.97      263.21     36.07 o 
  -1  13   4       21.59       32.67     34.50 o 
   0  13   4        0.31       84.42     42.86 o 
   1  13   4      346.38      434.68     52.28 o 
   2  13   4     2578.02     2619.93     67.47 o 
   3  13   4      130.97       66.91     44.43 o 
   4  13   4     2578.68     2625.09    105.90 o 
   5  13   4        0.40      -19.08     31.89 o 
   6  13   4      706.53      786.02     60.12 o 
   7  13   4     1013.68     1032.57     96.98 o 
   8  13   4      598.98      647.21     47.05 o 
   9  13   4       65.79      -34.24     43.39 o 
  10  13   4      247.40      192.37     39.21 o 
  11  13   4      212.75      164.67     73.45 o 
 -12  14   4     9376.46     9372.91    386.30 o 
 -11  14   4        0.48       75.80     54.89 o 
 -10  14   4     7895.39     8213.17    237.87 o 
  -9  14   4      201.88      235.24     51.23 o 
  -8  14   4    10967.55    11107.03    299.80 o 
  -7  14   4       27.17       25.35     62.21 o 
  -6  14   4    30340.04    29861.13   1285.84 o 
  -5  14   4       84.08       65.34     53.58 o 
  -4  14   4    17432.78    16421.29    415.57 o 
  -3  14   4       31.40        8.89     48.61 o 
  -2  14   4    15844.45    16087.73    366.73 o 
  -1  14   4      109.26       58.81     31.89 o 
   0  14   4    23700.80    23090.77    566.51 o 
   1  14   4      499.01      523.83     40.52 o 
   2  14   4    22487.16    21516.29    450.07 o 
   3  14   4      797.20      865.51     59.60 o 
   4  14   4    10926.72    10773.99    223.11 o 
   5  14   4       36.97      -36.33     36.33 o 
   6  14   4    11932.38    11991.27    329.96 o 
   7  14   4      125.69       83.38     34.76 o 
   8  14   4    16690.31    16777.21    333.04 o 
   9  14   4       72.76      -10.98     38.68 o 
  10  14   4     4651.13     4302.87    116.12 o 
 -11  15   4      515.28      557.54     65.09 o 
 -10  15   4     1086.12     1048.51    106.39 o 
  -9  15   4        0.28      -41.30     41.30 o 
  -8  15   4      525.90      541.86     59.34 o 
  -7  15   4      702.91      702.37     64.04 o 
  -6  15   4      161.29      227.92     48.88 o 
  -5  15   4      712.80      795.43     65.87 o 
  -4  15   4      298.57      328.55     49.40 o 
  -3  15   4      132.31      154.99     37.90 o 
  -2  15   4       41.57       47.57     44.69 o 
  -1  15   4       56.78       84.68     34.76 o 
   0  15   4       12.55       68.48     33.19 o 
   1  15   4       18.90       42.08     38.42 o 
   2  15   4       70.67       19.08     44.69 o 
   3  15   4       44.56       23.52     27.44 o 
   4  15   4       94.17       50.97     33.98 o 
   5  15   4       79.68       57.76     34.76 o 
   6  15   4      138.71       99.84     41.56 o 
   7  15   4      336.50      308.43     42.08 o 
   8  15   4      628.76      660.27     50.45 o 
   9  15   4       33.84       -2.35     46.26 o 
 -10  16   4     7086.41     7219.23    218.46 o 
  -9  16   4       42.34      -15.16     41.56 o 
  -8  16   4     4638.85     4621.06    157.45 o 
  -7  16   4        0.69      -38.42     38.42 o 
  -6  16   4    14615.80    15499.72    400.81 o 
  -5  16   4      129.04      125.46     47.05 o 
  -4  16   4     9874.80     9862.36    221.21 o 
  -3  16   4      219.59      203.87     39.99 o 
  -2  16   4    11055.39    11053.64    241.16 o 
  -1  16   4      243.80      229.23     37.90 o 
   0  16   4    20522.13    19668.36    570.94 o 
   1  16   4      465.33      388.42     69.01 o 
   2  16   4    22863.36    21881.17    556.43 o 
   3  16   4      134.01       53.58     55.15 o 
   4  16   4     5822.82     5622.72    118.51 o 
   5  16   4        0.06      -23.52     34.76 o 
   6  16   4    10210.46    10245.66    283.23 o 
   7  16   4       22.83       31.10     55.67 o 
   8  16   4    12218.33    12054.40    269.68 o 
  -9  17   4      206.19      118.66     76.32 o 
  -8  17   4      580.04      543.69     64.82 o 
  -7  17   4      316.31      218.51     52.28 o 
  -6  17   4      973.28     1035.95     72.15 o 
  -5  17   4      107.40       41.56    113.96 o 
  -4  17   4       68.91      125.98     38.42 o 
  -3  17   4      470.23      526.69     48.88 o 
  -2  17   4      327.27      512.57     72.40 o 
  -1  17   4        3.55       27.97     38.94 o 
   0  17   4        5.95       54.36     39.99 o 
   1  17   4      878.28      882.50     64.83 o 
   2  17   4     1442.52     1476.53     77.12 o 
   3  17   4        1.42      -18.30     37.64 o 
   4  17   4      230.96      292.74     48.62 o 
   5  17   4      533.42      634.91     42.87 o 
   6  17   4       36.78       50.44     37.64 o 
   7  17   4      257.24      343.45    102.46 o 
  -7  18   4       49.49       71.35     79.98 o 
  -6  18   4    14252.79    14017.70    444.20 o 
  -5  18   4        5.82       -4.18     39.73 o 
  -4  18   4    10992.18    10976.62    320.18 o 
  -3  18   4      147.89      137.22     37.90 o 
  -2  18   4     8947.94     8458.85    242.62 o 
  -1  18   4        4.37      -33.19     41.82 o 
   0  18   4    10772.54    10636.44    293.99 o 
   1  18   4      204.43      160.75     48.35 o 
   2  18   4    12799.18    12154.84    366.88 o 
   3  18   4      609.23      672.82     67.70 o 
   4  18   4     6242.14     5989.96    184.69 o 
   5  18   4       42.02      -11.24     39.99 o 
  -5  19   4       34.23      168.32     54.63 o 
  -4  19   4      374.79      322.81     56.98 o 
  -3  19   4      108.02      109.51     79.98 o 
  -2  19   4      100.56      100.37     43.39 o 
  -1  19   4      124.95      102.20     44.17 o 
   0  19   4       29.41       69.52     42.34 o 
   1  19   4      505.44      566.16    131.22 o 
   2  19   4      271.28      344.76     77.63 o 
   3  19   4       44.94       83.38     61.42 o 
 -15   0   5     8903.64     9497.30    389.98 o 
 -13   0   5    10108.47    10758.71    423.92 o 
 -11   0   5    21261.89    20776.89    866.32 o 
  -9   0   5    16666.92    16962.05    285.81 o 
  -7   0   5    30092.82    29208.72    475.65 o 
  -5   0   5   105701.70   107743.25   2064.64 o 
  -3   0   5    48441.35    48982.43   1335.48 o 
  -1   0   5     4284.40     4191.38    120.79 o 
   1   0   5    50509.00    52498.06   1507.74 o 
   3   0   5     5432.71     5289.90    250.12 o 
   5   0   5    17270.57    17461.97   1103.80 o 
   7   0   5    14340.37    13806.57    348.53 o 
   9   0   5     9362.73     9985.52    265.52 o 
  11   0   5      134.54      189.23     49.92 o 
  13   0   5     2663.35     2650.03    106.16 o 
 -16   1   5      100.71      146.37     58.02 o 
 -15   1   5      922.81      885.90     72.93 o 
 -14   1   5        3.26      -10.19     45.74 o 
 -13   1   5     5050.81     5177.11    238.32 o 
 -12   1   5       15.43       -8.89     34.50 o 
 -11   1   5    12764.91    12712.16    310.54 o 
 -10   1   5        1.13       19.34     19.60 o 
  -9   1   5    10429.62    10262.16    136.00 o 
  -8   1   5        6.98       24.83     16.99 o 
  -7   1   5    37870.59    38411.60    477.28 o 
  -6   1   5      718.82      672.14     26.67 o 
  -5   1   5    77587.20    79164.59   1072.47 o 
  -4   1   5     1677.58     1754.60     38.71 o 
  -3   1   5     1936.59     2061.64     42.12 o 
  -2   1   5     3878.02     3881.41     72.03 o 
  -1   1   5    17620.93    17276.32    272.71 o 
   0   1   5     9830.89    10045.35    161.07 o 
   1   1   5    43520.37    43595.20    856.63 o 
   2   1   5     6204.77     6235.72    106.13 o 
   3   1   5    26020.77    25212.37    383.18 o 
   4   1   5        7.81       31.89     21.17 o 
   5   1   5    21929.72    22496.10    384.29 o 
   6   1   5      221.40      252.23     32.67 o 
   7   1   5    26148.62    25596.36    437.06 o 
   8   1   5      314.45      365.68     36.59 o 
   9   1   5    11142.75    11338.53    209.29 o 
  10   1   5      225.44      232.36     31.63 o 
  11   1   5     2306.96     2601.11     71.64 o 
  12   1   5      115.04      101.67     28.75 o 
  13   1   5     8913.63     9862.54    191.58 o 
  14   1   5      148.43      131.21     46.79 o 
 -16   2   5        0.09       36.33     49.92 o 
 -15   2   5     3411.72     3656.91    137.29 o 
 -14   2   5       88.80      118.66     55.41 o 
 -13   2   5    14227.11    13856.74    445.97 o 
 -12   2   5       30.92       49.40     44.43 o 
 -11   2   5    30405.88    28931.20    476.55 o 
 -10   2   5     1703.51     1698.22     59.61 o 
  -9   2   5    10091.56     9742.20    130.22 o 
  -8   2   5    11052.89    11350.62    139.73 o 
  -7   2   5    13959.10    13222.61    183.21 o 
  -6   2   5      274.68      404.37     23.53 o 
  -5   2   5    82837.41    83633.66   1226.61 o 
  -4   2   5      297.86      266.89     20.13 o 
  -3   2   5    18939.70    18584.77    286.21 o 
  -2   2   5    11902.84    12338.88    194.89 o 
  -1   2   5    35840.08    35876.05    596.87 o 
   0   2   5      181.53      188.20     21.96 o 
   1   2   5    38223.84    37080.46    616.77 o 
   2   2   5       11.64       58.02     17.77 o 
   3   2   5    36197.64    36073.32    541.20 o 
   4   2   5     7500.47     7948.40    132.57 o 
   5   2   5     7762.07     7794.73    146.69 o 
   6   2   5      230.52      264.52     31.37 o 
   7   2   5    16657.27    16616.30    291.77 o 
   8   2   5      241.90      227.92     30.84 o 
   9   2   5    18590.00    18709.39    328.43 o 
  10   2   5     1117.19     1103.72     46.01 o 
  11   2   5     2149.16     2180.34     64.32 o 
  12   2   5       17.42       34.50     29.27 o 
  13   2   5     2366.85     2611.21     76.09 o 
  14   2   5       77.40       41.04     39.99 o 
 -16   3   5        0.54      -21.95     47.05 o 
 -15   3   5      671.16      719.62     84.69 o 
 -14   3   5        0.62       41.03     31.10 o 
 -13   3   5     4634.27     4526.64    144.92 o 
 -12   3   5       43.97       12.55     27.97 o 
 -11   3   5    10455.07    10492.81    190.42 o 
 -10   3   5        2.89      -18.30     24.31 o 
  -9   3   5      429.11      512.59     30.58 o 
  -8   3   5       32.06       20.13     19.08 o 
  -7   3   5     1492.14     1621.71     42.10 o 
  -6   3   5     3252.88     3444.83     68.03 o 
  -5   3   5    21626.96    21915.64    335.89 o 
  -4   3   5        3.93       27.97     19.60 o 
  -3   3   5    25305.54    25861.74    435.63 o 
  -2   3   5        3.76       13.33     19.34 o 
  -1   3   5     9190.73     9319.08    167.50 o 
   0   3   5     3738.44     3915.03     80.64 o 
   1   3   5    37755.92    37819.14    629.16 o 
   2   3   5     1791.14     1765.97     46.56 o 
   3   3   5    13993.69    13803.59    241.36 o 
   4   3   5       30.46       20.39     18.30 o 
   5   3   5     9493.55     9404.12    225.11 o 
   6   3   5     1203.77     1414.16     52.81 o 
   7   3   5    37602.15    37251.20    625.28 o 
   8   3   5        4.34        0.52     25.61 o 
   9   3   5    26181.65    26962.62    481.00 o 
  10   3   5      200.40      195.51     32.15 o 
  11   3   5     5914.70     6555.65    135.00 o 
  12   3   5        9.56       11.76     32.67 o 
  13   3   5     9114.79     9809.84    223.52 o 
  14   3   5        0.13      -37.11     62.47 o 
 -16   4   5        5.04      -44.43     44.43 o 
 -15   4   5     3380.56     3048.09    125.00 o 
 -14   4   5        6.68        4.70     33.45 o 
 -13   4   5    15591.13    14611.94    398.09 o 
 -12   4   5      665.86      574.55     48.36 o 
 -11   4   5    29839.88    27427.23    454.32 o 
 -10   4   5        4.41       37.90     24.57 o 
  -9   4   5     7886.29     7653.59    129.88 o 
  -8   4   5       30.69       59.59     22.22 o 
  -7   4   5     6052.59     6075.37     95.56 o 
  -6   4   5      244.17      255.37     25.35 o 
  -5   4   5    40622.87    40726.59    773.29 o 
  -4   4   5      713.00      792.16     35.82 o 
  -3   4   5    48904.51    49180.05    813.27 o 
  -2   4   5       90.23      141.14     21.69 o 
  -1   4   5    34469.22    34151.58    569.51 o 
   0   4   5      104.82       82.33     18.56 o 
   1   4   5    68027.95    66237.48   1089.50 o 
   2   4   5      366.18      356.81     29.80 o 
   3   4   5    28582.39    26528.82    447.66 o 
   4   4   5     2082.71     1795.39     48.64 o 
   5   4   5     8262.32     7909.94    132.81 o 
   6   4   5       30.10       20.13     27.18 o 
   7   4   5    23954.70    24081.26    412.01 o 
   8   4   5     2369.47     2496.75     83.16 o 
   9   4   5     7491.06     7700.96    151.02 o 
  10   4   5       69.46       50.97     27.97 o 
  11   4   5     8981.54     9369.74    180.88 o 
  12   4   5       89.70       51.75     35.55 o 
  13   4   5     2534.88     2777.82    180.67 o 
  14   4   5       46.16      107.42     81.02 o 
 -16   5   5      513.87      543.42     42.08 o 
 -15   5   5      618.99      604.08     45.22 o 
 -14   5   5       17.12        0.26     27.18 o 
 -13   5   5     3802.73     3597.96     96.51 o 
 -12   5   5       88.75       96.97     29.53 o 
 -11   5   5     9900.67     9641.56    177.55 o 
 -10   5   5      217.28      225.57     28.75 o 
  -9   5   5     3400.44     3475.20     79.78 o 
  -8   5   5     1811.14     2000.61     56.74 o 
  -7   5   5    13063.23    12950.01    329.17 o 
  -6   5   5      722.71      801.52     78.17 o 
  -5   5   5    14767.61    15740.41    390.23 o 
  -4   5   5     3173.74     3349.71     84.25 o 
  -3   5   5    14651.05    14693.73    380.77 o 
  -2   5   5     1544.08     1539.58     48.90 o 
  -1   5   5    25999.62    26430.28    508.19 o 
   0   5   5     2635.13     2436.80     54.94 o 
   1   5   5    49312.47    47604.10    788.28 o 
   2   5   5     1569.68     1290.00     40.27 o 
   3   5   5    16308.79    15229.30    265.30 o 
   4   5   5       42.01       13.59     20.39 o 
   5   5   5    15937.08    15736.03    319.12 o 
   6   5   5       66.26      117.09     30.84 o 
   7   5   5    26000.27    25555.64    498.34 o 
   8   5   5     1650.24     1621.54     52.55 o 
   9   5   5    14682.83    15044.82    269.16 o 
  10   5   5      366.29      395.47     34.76 o 
  11   5   5     4410.93     4599.75    168.44 o 
  12   5   5       73.46       89.39     37.11 o 
  13   5   5     8371.66     9143.03    258.55 o 
  14   5   5       77.45       96.45     48.35 o 
 -16   6   5       36.62       46.00     38.68 o 
 -15   6   5     8629.77     8028.93    243.91 o 
 -14   6   5       12.55        7.84     43.13 o 
 -13   6   5    15586.33    14405.97    254.98 o 
 -12   6   5       24.12        3.92     42.86 o 
 -11   6   5    18490.99    17465.75    300.32 o 
 -10   6   5     1276.66     1257.50     48.89 o 
  -9   6   5     4880.41     4804.86    115.12 o 
  -8   6   5      428.33      443.58     42.08 o 
  -7   6   5    34063.88    35134.25    987.82 o 
  -6   6   5       16.76        9.41     48.61 o 
  -5   6   5    62282.50    64284.02   1501.45 o 
  -4   6   5       39.41       54.63     32.93 o 
  -3   6   5    13528.39    13471.69    303.24 o 
  -2   6   5     1806.24     1830.19     55.18 o 
  -1   6   5    16886.02    18043.05    354.13 o 
   0   6   5     1772.81     1844.27     48.64 o 
   1   6   5    30913.24    31699.75    531.68 o 
   2   6   5      821.08      887.04     35.03 o 
   3   6   5     6176.80     6240.67    120.70 o 
   4   6   5       48.64       27.97     21.43 o 
   5   6   5     5048.85     5105.04    103.63 o 
   6   6   5      108.69      114.48     31.10 o 
   7   6   5    21105.80    21350.59    446.03 o 
   8   6   5       50.65       72.66     32.67 o 
   9   6   5     3719.03     3747.42     99.91 o 
  10   6   5      178.37      148.20     44.96 o 
  11   6   5      890.62      824.21     93.84 o 
  12   6   5       92.08      117.09     54.37 o 
  13   6   5     1523.80     1390.26     84.44 o 
 -16   7   5      110.50      121.28     54.89 o 
 -15   7   5      574.36      517.55     79.20 o 
 -14   7   5       93.78       84.16     46.26 o 
 -13   7   5     4333.66     4208.39    109.59 o 
 -12   7   5      138.35      108.99     35.29 o 
 -11   7   5    11824.10    11671.93    238.36 o 
 -10   7   5      734.69      805.65    118.94 o 
  -9   7   5     9354.01     9939.42    257.43 o 
  -8   7   5        0.70       11.24     30.32 o 
  -7   7   5    20257.16    20081.68    494.03 o 
  -6   7   5     2462.63     2546.02    129.46 o 
  -5   7   5    28691.66    28885.11    692.81 o 
  -4   7   5      462.73      462.16     43.65 o 
  -3   7   5     2836.85     2524.11     88.42 o 
  -2   7   5      266.96      243.09     28.23 o 
  -1   7   5    14058.98    13414.17    307.41 o 
   0   7   5      446.36      530.12     29.02 o 
   1   7   5    43625.07    42787.60    812.77 o 
   2   7   5      942.62      974.11     37.12 o 
   3   7   5    33122.54    32025.59    538.14 o 
   4   7   5      139.59       93.05     24.57 o 
   5   7   5    10280.33    10245.95    214.31 o 
   6   7   5      575.24      610.37     39.21 o 
   7   7   5    21144.10    20073.87    422.08 o 
   8   7   5       18.49       -7.06     26.40 o 
   9   7   5     7629.25     7966.85    348.35 o 
  10   7   5        5.73      -37.11     37.11 o 
  11   7   5     1729.18     1720.27    135.43 o 
  12   7   5      129.19      142.97     49.92 o 
  13   7   5     7575.23     7962.67    233.66 o 
 -15   8   5     5123.98     4963.42    145.43 o 
 -14   8   5       74.81        2.88     34.24 o 
 -13   8   5    11127.57    10731.57    225.96 o 
 -12   8   5     1385.09     1255.38     60.13 o 
 -11   8   5    21591.20    21066.79    405.11 o 
 -10   8   5      398.62      371.17     41.04 o 
  -9   8   5    18503.51    18023.40    349.44 o 
  -8   8   5     2615.60     2720.79    101.73 o 
  -7   8   5    16910.47    17018.14    507.17 o 
  -6   8   5     1086.15      960.78     58.04 o 
  -5   8   5    35688.99    34891.21    831.33 o 
  -4   8   5     2010.91     2006.81    109.83 o 
  -3   8   5    32717.53    32692.46    695.21 o 
  -2   8   5      426.37      483.33     33.72 o 
  -1   8   5    16245.11    16429.61    285.16 o 
   0   8   5      232.58      227.14     25.62 o 
   1   8   5    27330.99    28078.63    541.90 o 
   2   8   5     1596.15     1463.48     51.51 o 
   3   8   5    11040.43    11360.03    329.18 o 
   4   8   5      535.63      578.48     32.15 o 
   5   8   5     8219.31     8041.14    189.05 o 
   6   8   5       21.66       13.85     27.70 o 
   7   8   5     6234.45     6202.98    146.28 o 
   8   8   5      159.55      191.33     45.22 o 
   9   8   5     9816.35     9543.87    258.93 o 
  10   8   5     1396.11     1220.34     74.51 o 
  11   8   5     1968.18     1842.68     89.41 o 
  12   8   5      403.93      488.79    113.44 o 
  13   8   5     2120.70     2151.96    212.03 o 
 -15   9   5     1078.60      987.07     58.82 o 
 -14   9   5       35.30        7.84     34.24 o 
 -13   9   5     4025.96     4057.67    109.84 o 
 -12   9   5        7.40       25.09     35.55 o 
 -11   9   5     5559.33     5704.61    136.04 o 
 -10   9   5       74.57       87.30     33.98 o 
  -9   9   5      950.06     1018.73     69.01 o 
  -8   9   5       64.53       44.43     66.65 o 
  -7   9   5     2552.66     2738.02    101.73 o 
  -6   9   5      354.33      369.34     48.62 o 
  -5   9   5    17025.09    17043.80    452.16 o 
  -4   9   5       62.30       90.96     37.64 o 
  -3   9   5     5546.39     5558.51    244.20 o 
  -2   9   5      544.36      481.77     29.28 o 
  -1   9   5    13135.97    12933.69    229.74 o 
   0   9   5     1179.83     1098.07     40.00 o 
   1   9   5    15769.98    15392.85    308.32 o 
   2   9   5      148.02       99.85     28.75 o 
   3   9   5    11775.22    12138.07    248.98 o 
   4   9   5        4.89       -6.01     26.40 o 
   5   9   5     4484.53     4621.12    111.97 o 
   6   9   5      478.77      466.85     37.64 o 
   7   9   5    20824.74    19772.52    489.62 o 
   8   9   5       61.96       33.98     43.39 o 
   9   9   5    15863.05    15694.67    477.75 o 
  10   9   5      292.47      234.46     49.66 o 
  11   9   5     4887.75     4723.56    223.11 o 
  12   9   5      301.46      259.55     52.80 o 
 -14  10   5       81.01       53.32     47.31 o 
 -13  10   5    15241.20    15284.34    308.09 o 
 -12  10   5       55.91      -21.17     34.24 o 
 -11  10   5    22403.10    22288.56    555.13 o 
 -10  10   5        2.75       11.50     41.30 o 
  -9  10   5    10083.72    10262.38    276.26 o 
  -8  10   5     1062.02      998.89     67.97 o 
  -7  10   5     7803.99     8402.73    230.89 o 
  -6  10   5     1150.79     1181.15     69.02 o 
  -5  10   5    28231.52    28312.14    795.07 o 
  -4  10   5     1377.89     1488.17     71.38 o 
  -3  10   5    10139.00    10015.45    541.80 o 
  -2  10   5      361.10      380.58     29.28 o 
  -1  10   5    31052.85    30429.86    443.68 o 
   0  10   5      197.37      205.44     27.71 o 
   1  10   5    56108.88    55805.71    923.78 o 
   2  10   5      439.42      484.36     37.90 o 
   3  10   5    19498.65    18528.49    367.99 o 
   4  10   5     1188.65     1179.32     50.46 o 
   5  10   5     3510.93     3493.78     92.07 o 
   6  10   5      536.78      553.63     52.02 o 
   7  10   5     7796.14     7509.96    210.43 o 
   8  10   5      132.47      138.53     46.79 o 
   9  10   5    11389.19    11250.60    300.09 o 
  11  10   5     2925.34     2617.17    180.42 o 
  12  10   5       88.52       72.40     50.44 o 
 -14  11   5       40.55       76.06     67.69 o 
 -13  11   5     4176.08     3825.67    139.92 o 
 -12  11   5       15.44       75.27     50.71 o 
 -11  11   5     3014.51     3139.51    119.50 o 
 -10  11   5       11.43       -3.66     56.72 o 
  -9  11   5      249.41      263.73     90.44 o 
  -8  11   5      278.69      310.26     48.09 o 
  -7  11   5     3066.40     3306.95    117.68 o 
  -6  11   5      157.63       94.88     45.48 o 
  -5  11   5    13819.05    13875.89    354.65 o 
  -4  11   5        0.04        8.36     39.20 o 
  -3  11   5     6585.36     6686.01    191.34 o 
  -2  11   5      109.96       83.38     32.93 o 
  -1  11   5     9059.41     9014.13    145.88 o 
   0  11   5     1327.44     1308.26     40.00 o 
   1  11   5    21642.09    21699.73    345.57 o 
   2  11   5      568.26      500.84     39.99 o 
   3  11   5     4206.24     4380.89    107.78 o 
   4  11   5       86.37       40.25     30.32 o 
   5  11   5     7767.95     7347.37    205.21 o 
   6  11   5      447.40      419.27     72.93 o 
   7  11   5    12604.64    11876.57    311.71 o 
   8  11   5      509.46      426.33     53.58 o 
   9  11   5    14744.82    14282.89    371.23 o 
  10  11   5        0.99      -35.55     56.72 o 
  11  11   5     4997.63     4951.56    176.81 o 
 -13  12   5     7161.47     7270.73    217.68 o 
 -12  12   5       18.55       17.77     65.34 o 
 -11  12   5    14751.12    14791.37    565.60 o 
 -10  12   5      347.14      283.60     53.32 o 
  -9  12   5     7153.62     7727.33    361.91 o 
  -8  12   5      198.37      196.03     49.92 o 
  -7  12   5    13911.59    14421.45    371.31 o 
  -6  12   5       52.57       -8.63     39.99 o 
  -5  12   5    20319.40    20787.85    514.59 o 
  -4  12   5      159.87      131.47     70.31 o 
  -3  12   5    10508.00    10968.59    287.86 o 
  -2  12   5       53.46       63.25     30.58 o 
  -1  12   5     3893.74     4045.31    111.17 o 
   0  12   5      789.55      787.10     33.98 o 
   1  12   5    22062.32    22357.74    333.16 o 
   2  12   5      315.96      266.35     27.71 o 
   3  12   5     9619.71     9828.67    175.44 o 
   4  12   5      416.40      451.15     71.88 o 
   5  12   5     3461.92     3320.91    134.69 o 
   6  12   5      185.11      156.04     43.91 o 
   7  12   5     7887.28     8213.03    240.51 o 
   8  12   5     2025.97     2230.71    115.30 o 
   9  12   5     6189.12     5976.63    182.87 o 
  10  12   5       22.72       16.73     45.74 o 
  11  12   5      720.51      542.91     78.68 o 
 -12  13   5      125.64      121.28     54.63 o 
 -11  13   5     5914.02     6187.70    273.38 o 
 -10  13   5        0.04      -24.31     37.90 o 
  -9  13   5     3214.86     3277.96    146.44 o 
  -8  13   5       15.10      -38.16     38.16 o 
  -7  13   5     8871.46     9138.27    252.35 o 
  -6  13   5      523.39      615.58     59.86 o 
  -5  13   5    14123.06    13029.24    621.06 o 
  -4  13   5       14.75       50.18     40.25 o 
  -3  13   5     6222.63     6181.67    179.51 o 
  -2  13   5       35.75       43.13     32.41 o 
  -1  13   5     3380.85     3588.31     99.12 o 
   0  13   5       12.02       77.63     40.25 o 
   1  13   5    25057.43    24001.42    367.40 o 
   2  13   5       16.06       33.46     29.27 o 
   3  13   5    15608.12    15309.03    300.91 o 
   4  13   5        3.31       44.17     39.21 o 
   5  13   5     7717.21     7839.67    171.42 o 
   6  13   5      614.69      546.57     45.48 o 
   7  13   5     8138.41     8157.22    178.75 o 
   8  13   5      248.88      212.50     40.77 o 
   9  13   5     6854.29     7038.52    162.48 o 
  10  13   5        4.46      -13.85     33.72 o 
 -12  14   5       74.39      102.46     76.06 o 
 -11  14   5    10038.57    10556.35    292.90 o 
 -10  14   5     1021.31     1027.85    104.30 o 
  -9  14   5     6961.78     7208.84    213.25 o 
  -8  14   5       13.91      -20.13     39.99 o 
  -7  14   5    11690.96    11903.98    316.35 o 
  -6  14   5       42.04        3.14     79.98 o 
  -5  14   5    19440.50    18231.36    458.17 o 
  -4  14   5      997.50     1035.98     66.40 o 
  -3  14   5     6010.81     6319.17    151.24 o 
  -2  14   5       26.35        9.15     34.50 o 
  -1  14   5     3223.28     3427.50    127.10 o 
   0  14   5      381.05      337.45     38.68 o 
   1  14   5     9297.69     9224.20    224.89 o 
   2  14   5       84.47      108.73     29.27 o 
   3  14   5     6859.22     6609.75    130.58 o 
   4  14   5      100.39       81.03     32.41 o 
   5  14   5     2206.01     2219.55     74.52 o 
   6  14   5      239.82      184.79     48.62 o 
   7  14   5     5985.42     6293.02    158.27 o 
   8  14   5      101.53       70.05     36.59 o 
   9  14   5     3114.73     3051.80     93.35 o 
 -11  15   5     2316.41     2365.63    174.65 o 
 -10  15   5        2.13      -21.17     44.69 o 
  -9  15   5      832.02      924.05    112.14 o 
  -8  15   5      290.37      312.61     51.23 o 
  -7  15   5     4200.15     4063.07    139.93 o 
  -6  15   5      338.54      361.75     55.41 o 
  -5  15   5     8848.44     8766.68    244.22 o 
  -4  15   5       50.63       39.73     42.08 o 
  -3  15   5     4749.35     4839.50    125.56 o 
  -2  15   5     1314.91     1383.21     59.08 o 
  -1  15   5     6181.64     6252.33    154.11 o 
   0  15   5      175.34      225.30     39.47 o 
   1  15   5     8540.80     7967.39    225.63 o 
   2  15   5       47.86       50.44     38.68 o 
   3  15   5     7619.07     7091.21    139.22 o 
   4  15   5      349.77      359.40     40.78 o 
   5  15   5     3073.04     3125.38     92.31 o 
   6  15   5        0.33      -37.11     37.11 o 
   7  15   5     9220.00     9278.79    201.79 o 
   8  15   5       45.36       39.47     43.91 o 
 -10  16   5        9.51      -19.86     45.74 o 
  -9  16   5     5144.62     5062.32    165.05 o 
  -8  16   5        4.88      -20.65     45.48 o 
  -7  16   5     5636.30     5387.79    171.08 o 
  -6  16   5      284.74      336.13    144.54 o 
  -5  16   5    10028.18     9900.24    441.37 o 
  -4  16   5      467.85      448.02     43.91 o 
  -3  16   5     5571.49     5814.45    143.62 o 
  -2  16   5       79.01       -9.93     34.76 o 
  -1  16   5    12518.46    12656.39    557.60 o 
   0  16   5      205.22      198.38     43.65 o 
   1  16   5    14845.85    14208.25    374.66 o 
   2  16   5        1.54       27.44     55.93 o 
   3  16   5     8251.91     7887.65    226.12 o 
   4  16   5      139.10       99.32     29.27 o 
   5  16   5     2988.83     2967.08     90.74 o 
   6  16   5       45.35       38.94     34.24 o 
   7  16   5     3595.74     3724.59    108.00 o 
  -9  17   5      303.92      240.47     92.53 o 
  -8  17   5        0.51      -59.59     59.59 o 
  -7  17   5     1963.76     1706.18     88.63 o 
  -6  17   5        8.82       46.00     47.31 o 
  -5  17   5     4046.98     4046.12    166.33 o 
  -4  17   5      118.66      194.72     43.39 o 
  -3  17   5     3929.25     3748.74    106.44 o 
  -2  17   5       80.43      154.99     42.60 o 
  -1  17   5     5411.08     5088.18    162.19 o 
   0  17   5      849.41      850.60     85.48 o 
   1  17   5     4733.63     4373.28    201.14 o 
   2  17   5      138.70      136.17     42.87 o 
   3  17   5     2938.42     2866.38    109.82 o 
   4  17   5       97.65       49.92     80.24 o 
   5  17   5     1789.30     1769.39     62.74 o 
   6  17   5       44.25       21.95     52.27 o 
  -7  18   5     5615.16     5533.66    275.44 o 
  -6  18   5       37.47       -0.26     54.36 o 
  -5  18   5     9516.86     9847.99    256.24 o 
  -4  18   5      242.34      152.91     42.60 o 
  -3  18   5     4954.00     5165.83    200.36 o 
  -2  18   5       69.03       62.21     42.60 o 
  -1  18   5     4219.32     4470.91    149.34 o 
   0  18   5      195.26      200.47     49.40 o 
   1  18   5     7797.78     7388.04    265.34 o 
   2  18   5        5.71       31.36     43.65 o 
   3  18   5     5117.01     5137.35    165.31 o 
   4  18   5      188.43      180.09     47.05 o 
   5  18   5     2751.91     2503.04    201.07 o 
  -5  19   5     5680.33     6022.57    189.12 o 
  -4  19   5       14.28       -0.52     46.52 o 
  -3  19   5     1543.77     1388.17     79.73 o 
  -2  19   5        2.52      -20.91     40.25 o 
  -1  19   5     2776.50     2607.40    116.88 o 
   0  19   5      170.61      169.37    136.96 o 
   1  19   5     8499.25     8432.33    243.37 o 
   2  19   5      103.72      130.16     48.09 o 
 -16   0   6     1465.25     1592.60    131.50 o 
 -14   0   6     1294.87     1243.33    111.37 o 
 -12   0   6     2120.55     2000.01    128.91 o 
 -10   0   6      311.54      391.82     36.86 o 
  -8   0   6     1689.44     1825.70     60.93 o 
  -6   0   6     6976.45     7114.26    157.19 o 
  -4   0   6     2809.70     3054.59     79.29 o 
  -2   0   6      543.48      834.77     36.86 o 
   0   0   6    10431.71    10171.19    332.75 o 
   2   0   6     1091.93      992.04     49.68 o 
   4   0   6     1729.35     1869.75     71.39 o 
   6   0   6     1269.60     1311.16    111.38 o 
   8   0   6      525.53      488.29     49.14 o 
  10   0   6      409.94      492.97     50.71 o 
  12   0   6      364.17      356.26     53.06 o 
  14   0   6      348.88      471.27     79.20 o 
 -16   1   6     7201.15     7911.76    240.19 o 
 -15   1   6       62.54        6.27     61.16 o 
 -14   1   6     6223.31     6762.86    294.08 o 
 -13   1   6      440.58      500.56     59.86 o 
 -12   1   6    33013.99    31545.16    656.23 o 
 -11   1   6      538.37      492.99     35.81 o 
 -10   1   6    26855.11    27364.80    359.70 o 
  -9   1   6       46.43       63.25     21.17 o 
  -8   1   6    57210.93    60750.28    828.58 o 
  -7   1   6      292.42      331.96     24.05 o 
  -6   1   6    64298.25    61762.39    841.27 o 
  -5   1   6     1506.80     1556.54     37.40 o 
  -4   1   6    50013.11    51105.32    697.45 o 
  -3   1   6     3325.69     3355.05     59.42 o 
  -2   1   6    15966.83    15973.29    248.10 o 
  -1   1   6        1.43       99.32     24.05 o 
   0   1   6    96295.34   101993.70   1500.89 o 
   1   1   6    19705.09    19868.04    314.90 o 
   2   1   6    86662.91    89493.98   1318.57 o 
   3   1   6      470.31      461.12     24.57 o 
   4   1   6    21656.34    20006.44    425.11 o 
   5   1   6     1657.62     1769.98     58.57 o 
   6   1   6    25759.72    25620.04    436.60 o 
   7   1   6       76.53      112.65     33.19 o 
   8   1   6    22248.66    21912.98    379.14 o 
   9   1   6       82.69       67.96     27.97 o 
  10   1   6     7561.24     7902.08    155.98 o 
  11   1   6      273.13      203.88     33.46 o 
  12   1   6     5288.20     5605.77    138.90 o 
  13   1   6      127.37      125.20     43.13 o 
  14   1   6    12277.70    13666.51    347.70 o 
 -16   2   6     1271.50     1292.44    124.70 o 
 -15   2   6       33.93       26.92     44.69 o 
 -14   2   6     1703.41     1570.74     86.01 o 
 -13   2   6        4.51        4.97     31.89 o 
 -12   2   6     6440.57     6172.94    123.52 o 
 -11   2   6      198.53      180.61     30.58 o 
 -10   2   6     4532.21     4660.68     88.43 o 
  -9   2   6       69.94       85.21     21.43 o 
  -8   2   6     1213.11     1323.73     36.34 o 
  -7   2   6      382.83      326.48     23.26 o 
  -6   2   6      310.80      494.03     28.75 o 
  -5   2   6       22.74       89.13     19.08 o 
  -4   2   6     4466.47     4354.39     73.32 o 
  -3   2   6       23.96       56.72     19.08 o 
  -2   2   6     1174.65     1445.09     37.40 o 
  -1   2   6      250.56      279.17     20.91 o 
   0   2   6     6236.78     6194.76    151.48 o 
   1   2   6       50.36      139.31     21.96 o 
   2   2   6      411.70      411.19     26.40 o 
   3   2   6       11.81       24.57     18.30 o 
   4   2   6      508.71      522.81     26.14 o 
   5   2   6     1452.51     1559.13     47.06 o 
   6   2   6       16.49       22.48     24.57 o 
   7   2   6      811.95      797.31     38.95 o 
   8   2   6     1868.18     1834.71     57.00 o 
   9   2   6      193.84      213.81     33.19 o 
  10   2   6      646.53      749.16     41.30 o 
  11   2   6      525.87      528.53     39.47 o 
  12   2   6       37.64        9.67     35.02 o 
  13   2   6        0.13        2.35     58.28 o 
  14   2   6      516.52      708.36     88.35 o 
 -16   3   6     4074.79     4144.65    151.42 o 
 -15   3   6      143.78      159.18     52.27 o 
 -14   3   6     8109.98     7491.94    293.39 o 
 -13   3   6       16.34        9.67     29.80 o 
 -12   3   6    24117.19    22085.06    371.77 o 
 -11   3   6      442.15      390.78     36.86 o 
 -10   3   6    15560.17    15883.57    246.78 o 
  -9   3   6      573.39      577.18     36.33 o 
  -8   3   6     6279.06     6287.01    111.26 o 
  -7   3   6     1195.24     1354.61     39.22 o 
  -6   3   6    56947.80    55497.59    757.18 o 
  -5   3   6      545.51      539.56     26.66 o 
  -4   3   6    90265.22    89023.41   1458.24 o 
  -3   3   6       28.38       84.95     20.91 o 
  -2   3   6    37476.82    36510.38    608.02 o 
  -1   3   6      877.12      924.28     33.21 o 
   0   3   6   112513.10   114251.08   1678.97 o 
   1   3   6     7602.66     7607.59    141.28 o 
   2   3   6    54025.04    51501.40    851.17 o 
   3   3   6       27.36       42.08     21.43 o 
   4   3   6    22776.19    21504.24    330.15 o 
   5   3   6       88.55      102.46     21.43 o 
   6   3   6    28858.74    29368.07    496.83 o 
   7   3   6        7.12       56.72     27.44 o 
   8   3   6    62970.60    64352.38   1065.55 o 
   9   3   6        4.75       65.60     32.67 o 
  10   3   6    18503.07    19385.29    341.40 o 
  11   3   6      121.64       53.06     28.23 o 
  12   3   6     6955.03     7535.54    174.78 o 
  13   3   6       75.16       89.13     71.88 o 
  14   3   6     8744.85     9771.81    374.22 o 
 -16   4   6     1010.88     1006.41     78.68 o 
 -15   4   6      136.20      136.17     41.04 o 
 -14   4   6     2350.16     1967.54     61.71 o 
 -13   4   6      704.53      622.13     44.96 o 
 -12   4   6     8138.36     7697.09    148.42 o 
 -11   4   6        3.63      -20.91     27.97 o 
 -10   4   6     1766.86     1763.32     49.94 o 
  -9   4   6      750.16      749.99     41.04 o 
  -8   4   6      313.01      306.08     30.84 o 
  -7   4   6     4729.52     5164.29    107.56 o 
  -6   4   6      976.12      870.08     39.22 o 
  -5   4   6     2728.97     2765.13     63.83 o 
  -4   4   6      476.57      408.32     29.54 o 
  -3   4   6      127.95      159.70     23.00 o 
  -2   4   6     1209.41     1188.47     37.65 o 
  -1   4   6     2122.36     2410.75     57.29 o 
   0   4   6     6026.16     5856.92    101.12 o 
   1   4   6       58.45       69.26     21.17 o 
   2   4   6     1478.88     1523.98     51.25 o 
   3   4   6      253.84      258.77     28.49 o 
   4   4   6        2.82       25.09     21.95 o 
   5   4   6       18.67       27.18     22.22 o 
   6   4   6     3249.34     3248.61     87.10 o 
   7   4   6     1629.35     1704.70     60.92 o 
   8   4   6     1332.25     1302.47     48.89 o 
   9   4   6      100.92       75.28     28.23 o 
  10   4   6      148.64      180.35     30.84 o 
  11   4   6      592.48      622.11     84.17 o 
  12   4   6       69.03      106.38     49.14 o 
  13   4   6       14.08       18.03     40.51 o 
 -16   5   6     4854.64     4664.27    211.33 o 
 -15   5   6       32.24       35.28     42.08 o 
 -14   5   6     7361.92     7113.46    142.09 o 
 -13   5   6      453.57      451.15     38.16 o 
 -12   5   6    20437.54    19629.20    334.74 o 
 -11   5   6      520.50      520.96     38.69 o 
 -10   5   6    47682.59    46710.98    683.65 o 
  -9   5   6      431.60      370.92     35.81 o 
  -8   5   6     9934.73     9758.39    184.45 o 
  -7   5   6      111.14      117.36     31.63 o 
  -6   5   6    47679.04    47647.79    925.33 o 
  -5   5   6     2768.67     3001.48     73.25 o 
  -4   5   6    61807.97    60642.42    999.66 o 
  -3   5   6     3790.20     3669.70    106.25 o 
  -2   5   6    41254.90    42555.68    706.72 o 
  -1   5   6     1093.57     1010.05     38.70 o 
   0   5   6    30453.22    28236.52    427.33 o 
   1   5   6       38.18       68.74     21.96 o 
   2   5   6    67472.48    64181.01   1057.35 o 
   3   5   6      810.07      743.76     33.20 o 
   4   5   6    33143.00    31306.12    526.48 o 
   5   5   6      663.82      714.69     34.51 o 
   6   5   6    18940.62    18149.87    361.43 o 
   7   5   6      135.65       90.96     32.15 o 
   8   5   6    35437.10    35288.63    680.79 o 
   9   5   6      162.02      175.90     31.10 o 
  10   5   6    15759.49    16472.38    294.57 o 
  11   5   6       47.98       39.21     45.74 o 
  12   5   6     4870.90     5259.75    182.57 o 
  13   5   6       33.79       66.13     48.88 o 
 -16   6   6     1244.19     1199.37     54.11 o 
 -15   6   6       37.23       41.30     43.39 o 
 -14   6   6     2181.13     1956.23     62.49 o 
 -13   6   6       55.36       28.75     30.58 o 
 -12   6   6      346.82      330.91     50.71 o 
 -11   6   6      122.00       94.36     27.97 o 
 -10   6   6      274.32      325.42     39.73 o 
  -9   6   6      480.75      495.08     41.30 o 
  -8   6   6      102.74       95.40     44.17 o 
  -7   6   6      247.85      282.29     43.39 o 
  -6   6   6     1505.38     1592.63    106.68 o 
  -5   6   6      429.28      639.38     48.88 o 
  -4   6   6      322.71      368.04     32.67 o 
  -3   6   6      633.40      624.79     34.25 o 
  -2   6   6      601.61      427.16     30.85 o 
  -1   6   6     1247.82     1273.11     36.08 o 
   0   6   6     3750.06     3580.79     69.34 o 
   1   6   6      211.85      142.19     24.05 o 
   2   6   6     1765.28     1462.56     44.19 o 
   3   6   6      207.25      182.18     25.09 o 
   4   6   6       45.63       93.83     24.31 o 
   5   6   6     1155.34     1264.83     50.72 o 
   6   6   6      121.89      145.06     31.89 o 
   7   6   6      890.37      850.12     46.27 o 
   8   6   6      623.96      640.69     41.82 o 
   9   6   6      381.00      391.82     38.68 o 
  10   6   6      779.05      786.82     97.50 o 
  11   6   6        8.21      -41.30     50.97 o 
  12   6   6       87.66       29.80     45.48 o 
  13   6   6       28.72      -14.64     41.30 o 
 -16   7   6     6028.89     5589.70    242.23 o 
 -15   7   6       18.44       26.14     34.50 o 
 -14   7   6    10451.69     9865.72    211.01 o 
 -13   7   6        1.87      -12.28     33.45 o 
 -12   7   6    26597.73    25356.06    481.30 o 
 -11   7   6        1.32      -21.69     37.90 o 
 -10   7   6    48341.58    46852.47   1111.27 o 
  -9   7   6      272.83      391.81     51.49 o 
  -8   7   6    18253.12    18372.38    682.84 o 
  -7   7   6        7.80      -18.30     36.33 o 
  -6   7   6    52325.19    52648.59   1237.72 o 
  -5   7   6      168.52      192.64     52.54 o 
  -4   7   6    35917.18    34420.36   1470.99 o 
  -3   7   6     1828.88     2049.95     60.93 o 
  -2   7   6    25688.69    27422.41    528.55 o 
  -1   7   6        3.70        7.32     20.91 o 
   0   7   6    29495.44    28621.35    434.15 o 
   1   7   6       84.62      113.17     23.52 o 
   2   7   6    79757.93    81335.01   1336.03 o 
   3   7   6      151.04      182.18     25.61 o 
   4   7   6    14891.16    14809.86    260.98 o 
   5   7   6      307.76      273.15     32.93 o 
   6   7   6    17115.73    16342.70    328.40 o 
   7   7   6      863.95      898.73     46.27 o 
   8   7   6    11382.93    11514.77    242.27 o 
   9   7   6        0.20       21.95     41.82 o 
  10   7   6     8627.26     8825.26    316.96 o 
  11   7   6       40.23      -17.51     56.19 o 
  12   7   6     3837.56     3602.12    130.76 o 
  13   7   6       73.22       -8.89     63.77 o 
 -15   8   6      107.28       84.95     71.62 o 
 -14   8   6     1095.50     1028.65     75.55 o 
 -13   8   6       17.54       19.34     71.35 o 
 -12   8   6     2240.94     2288.09    100.66 o 
 -11   8   6      697.02      675.19     61.69 o 
 -10   8   6     1978.98     1962.29     86.81 o 
  -9   8   6      109.27       61.95     43.91 o 
  -8   8   6      197.25      174.08     47.31 o 
  -7   8   6     1903.80     1931.28     90.73 o 
  -6   8   6     2192.86     2263.05     87.08 o 
  -5   8   6      132.12      191.85     41.82 o 
  -4   8   6       35.30       80.24     37.90 o 
  -3   8   6      684.47      650.92     52.54 o 
  -2   8   6       25.38       47.83     30.06 o 
  -1   8   6     1707.27     1669.34     47.85 o 
   0   8   6       55.26       49.40     22.48 o 
   1   8   6     1518.95     1689.10     55.95 o 
   2   8   6      498.88      522.80     32.15 o 
   3   8   6      205.67      173.29     26.14 o 
   4   8   6       16.66       23.78     24.05 o 
   5   8   6      231.94      274.45     35.02 o 
   6   8   6      292.77      341.89     36.59 o 
   7   8   6     1670.00     1636.41     59.61 o 
   8   8   6      265.69      305.29     67.17 o 
   9   8   6        1.70       23.00     63.51 o 
  10   8   6      760.83      666.57     61.69 o 
  11   8   6      553.75      466.06     69.01 o 
  12   8   6      142.79       76.58     44.43 o 
 -15   9   6      127.05      114.22     94.88 o 
 -14   9   6    10330.83     9750.01    310.46 o 
 -13   9   6      221.22      178.26     56.20 o 
 -12   9   6    26933.36    26774.14    658.16 o 
 -11   9   6      239.37      299.28     52.80 o 
 -10   9   6     9363.80     9562.22    261.29 o 
  -9   9   6      188.78      230.01     49.14 o 
  -8   9   6     9809.92    10668.74    411.42 o 
  -7   9   6     1281.00     1391.11     72.68 o 
  -6   9   6    42763.37    42690.84   1120.87 o 
  -5   9   6        3.69       29.80     38.42 o 
  -4   9   6    47401.99    46310.19   1393.65 o 
  -3   9   6     1221.68     1115.33     60.39 o 
  -2   9   6    26055.79    25648.78   1060.18 o 
  -1   9   6     1907.57     1868.10     51.78 o 
   0   9   6    52159.54    53500.03    885.77 o 
   1   9   6       65.72       14.38     26.66 o 
   2   9   6    40999.80    40675.67    679.43 o 
   3   9   6      430.57      344.25     31.11 o 
   4   9   6     8601.94     8602.40    161.82 o 
   5   9   6      230.61      244.39     33.20 o 
   6   9   6    15545.51    14865.00    302.52 o 
   7   9   6      241.99      223.74     45.74 o 
   8   9   6    32983.95    33088.32    796.72 o 
   9   9   6       34.06       24.05     42.86 o 
  10   9   6    12616.14    13170.18    539.74 o 
  11   9   6       11.14      -40.51     51.49 o 
  12   9   6     4144.91     4046.28    145.67 o 
 -15  10   6      210.06       57.50     65.08 o 
 -14  10   6      863.37      779.76    108.22 o 
 -13  10   6       75.83       13.85     59.07 o 
 -12  10   6     4231.95     4311.56    147.25 o 
 -11  10   6      230.34      202.31     52.80 o 
 -10  10   6     2740.98     2788.82    108.26 o 
  -9  10   6        2.10       44.96     58.02 o 
  -8  10   6     2273.33     2259.20    103.55 o 
  -7  10   6        5.22      -19.60     36.59 o 
  -6  10   6      353.09      331.96     47.31 o 
  -5  10   6       49.70       68.74     38.68 o 
  -4  10   6     1596.23     1605.11     73.99 o 
  -3  10   6       82.93       99.58     39.99 o 
  -2  10   6     1735.67     1764.15    100.93 o 
  -1  10   6        0.09        1.05     23.26 o 
   0  10   6     8218.70     7944.60    150.31 o 
   1  10   6      342.09      373.52     30.84 o 
   2  10   6      152.95      110.82     29.27 o 
   3  10   6     1185.37     1105.86     42.87 o 
   4  10   6      383.60      385.81     36.07 o 
   5  10   6       39.48       39.21     29.80 o 
   6  10   6      590.81      473.65     51.49 o 
   7  10   6     1200.08     1177.71     71.37 o 
   8  10   6      840.20      822.11     61.95 o 
   9  10   6      379.14      363.32     53.32 o 
  10  10   6       78.18       58.81     53.32 o 
  11  10   6      171.33      147.94     52.27 o 
 -14  11   6     4940.90     4793.75    175.50 o 
 -13  11   6        0.98      -60.64     60.64 o 
 -12  11   6    17607.33    18205.46    464.94 o 
 -11  11   6      550.32      598.84     61.17 o 
 -10  11   6    10043.87    10304.94    279.88 o 
  -9  11   6       44.46       16.99     44.69 o 
  -8  11   6    15138.60    16107.97    409.40 o 
  -7  11   6      264.84      199.17     44.70 o 
  -6  11   6    20580.48    21037.02    520.15 o 
  -5  11   6     1132.46     1145.31     66.66 o 
  -4  11   6    48163.39    47621.63   2757.88 o 
  -3  11   6       87.30      102.98     43.13 o 
  -2  11   6    16302.75    16798.62    344.65 o 
  -1  11   6      218.51      158.92     24.83 o 
   0  11   6    38337.93    37433.42    627.42 o 
   1  11   6     1055.64     1044.65     42.09 o 
   2  11   6    26051.94    25110.20    490.58 o 
   3  11   6       53.31       25.61     29.27 o 
   4  11   6    13250.44    12830.08    264.65 o 
   5  11   6       33.62       41.30     54.63 o 
   6  11   6    13809.77    12714.82    329.86 o 
   7  11   6      356.67      331.69     49.40 o 
   8  11   6    24738.69    23961.19    590.70 o 
   9  11   6       19.17        4.70     38.68 o 
  10  11   6    11438.18    11704.93    405.55 o 
  11  11   6        4.48      -44.96     44.96 o 
 -13  12   6       96.07      111.08     50.71 o 
 -12  12   6     1583.66     1473.42     83.13 o 
 -11  12   6       22.65       -9.15     61.42 o 
 -10  12   6      198.04      190.02     61.95 o 
  -9  12   6      697.00      621.08     58.03 o 
  -8  12   6      995.80      955.20     68.49 o 
  -7  12   6     1362.40     1374.35     76.08 o 
  -6  12   6     1322.82     1331.47     72.68 o 
  -5  12   6      812.45      963.81     65.87 o 
  -4  12   6      502.96      404.90     84.43 o 
  -3  12   6      645.55      737.93     66.40 o 
  -2  12   6      211.50      196.56     36.07 o 
  -1  12   6       73.92       91.74     30.58 o 
   0  12   6       66.50       93.31     24.31 o 
   1  12   6      287.78      234.98     27.45 o 
   2  12   6        8.73       10.45     24.31 o 
   3  12   6       32.15       -8.63     27.71 o 
   4  12   6     2035.37     1783.71     82.36 o 
   5  12   6       62.02       66.65     42.34 o 
   6  12   6        4.48        0.78     37.90 o 
   7  12   6      420.64      497.15     78.68 o 
   8  12   6      190.23      164.40     49.14 o 
   9  12   6     1827.27     1826.94     90.72 o 
  10  12   6       74.98       14.11     42.34 o 
 -12  13   6    17227.07    17881.00    460.39 o 
 -11  13   6      117.78       72.14     48.88 o 
 -10  13   6    13602.58    14191.04    371.68 o 
  -9  13   6        7.82       -7.84     54.36 o 
  -8  13   6    14309.30    14720.41    380.42 o 
  -7  13   6      216.13      163.10     44.96 o 
  -6  13   6    27908.68    27536.02    803.25 o 
  -5  13   6       87.18       66.65     43.91 o 
  -4  13   6    21769.75    21032.01    520.40 o 
  -3  13   6      103.68       70.57     31.89 o 
  -2  13   6     5435.26     5718.62    137.88 o 
  -1  13   6        1.09       -1.83     36.33 o 
   0  13   6    28821.35    29106.13    967.34 o 
   1  13   6        3.74      -10.45     22.22 o 
   2  13   6    26172.26    25409.31    415.99 o 
   3  13   6       35.46       14.11     36.59 o 
   4  13   6    13413.58    13412.44    329.83 o 
   5  13   6      381.24      283.34     47.31 o 
   6  13   6     7103.81     6783.27    315.05 o 
   7  13   6       60.38      106.90     68.74 o 
   8  13   6     8517.54     8926.02    250.98 o 
   9  13   6        0.38       16.20     58.02 o 
  10  13   6     4228.05     3733.00    194.05 o 
 -12  14   6      875.47      784.98     71.10 o 
 -11  14   6      935.73     1010.85    107.18 o 
 -10  14   6      399.01      378.22     63.52 o 
  -9  14   6       27.95       17.77     68.74 o 
  -8  14   6      473.60      489.84     56.98 o 
  -7  14   6      320.36      286.47     81.55 o 
  -6  14   6     1091.16     1072.59     69.54 o 
  -5  14   6      597.93      628.91     67.70 o 
  -4  14   6       44.20       57.24     43.13 o 
  -3  14   6      295.39      286.21     37.90 o 
  -2  14   6      765.79      763.82     56.72 o 
  -1  14   6       36.91       19.86     30.84 o 
   0  14   6      394.19      421.35     39.21 o 
   1  14   6       39.35       60.90     32.41 o 
   2  14   6      143.32      177.47     29.80 o 
   3  14   6      116.52      115.00     30.32 o 
   4  14   6        5.45       67.96     33.19 o 
   5  14   6     1264.98     1177.96     56.99 o 
   6  14   6       29.62       18.82     35.02 o 
   7  14   6       16.48      -32.15     32.15 o 
   8  14   6      341.06      407.49     49.92 o 
   9  14   6       10.65        2.88     37.64 o 
 -11  15   6      217.34      194.72     86.78 o 
 -10  15   6     9653.99    10086.15    280.59 o 
  -9  15   6       21.30       50.71     62.99 o 
  -8  15   6     5577.42     5918.31    285.92 o 
  -7  15   6       30.88       28.75     46.26 o 
  -6  15   6    20471.72    21101.37    527.63 o 
  -5  15   6       14.58       28.23     43.91 o 
  -4  15   6    19729.68    19441.12    401.22 o 
  -3  15   6     1291.30     1576.13    115.81 o 
  -2  15   6    12313.31    12489.54    291.25 o 
  -1  15   6       62.26       99.32     43.65 o 
   0  15   6    11621.55    11449.30    383.40 o 
   1  15   6      470.27      392.34     48.88 o 
   2  15   6    22244.03    21152.33    537.26 o 
   3  15   6       18.48      -30.32     30.32 o 
   4  15   6     8476.47     8276.91    226.91 o 
   5  15   6        0.15        0.00     30.58 o 
   6  15   6     7965.97     8196.16    183.96 o 
   7  15   6        5.78      -15.68     34.50 o 
   8  15   6    10830.96    11060.18    235.07 o 
 -10  16   6     1753.95     1988.19     98.30 o 
  -9  16   6        0.29      -27.97     43.91 o 
  -8  16   6      804.62      812.69    100.64 o 
  -7  16   6       55.46       54.89     66.39 o 
  -6  16   6      698.88      785.49     64.30 o 
  -5  16   6     1182.90     1243.82    108.49 o 
  -4  16   6      182.30      215.11     39.73 o 
  -3  16   6      159.23       97.49     57.24 o 
  -2  16   6     1355.28     1557.83     65.09 o 
  -1  16   6      228.28      234.19     37.64 o 
   0  16   6      762.19      822.36     81.82 o 
   1  16   6        1.90       27.70     40.77 o 
   2  16   6      347.16      447.48     74.49 o 
   3  16   6       21.34       25.35     37.38 o 
   4  16   6        1.46       25.61     33.19 o 
   5  16   6     1008.99     1029.16     55.68 o 
   6  16   6      286.03      170.68     40.77 o 
   7  16   6        1.63       22.48     47.83 o 
  -9  17   6      195.24      289.08     78.67 o 
  -8  17   6     3436.88     3301.40    125.00 o 
  -7  17   6       27.99       52.53     52.01 o 
  -6  17   6    14651.83    15375.74    400.51 o 
  -5  17   6       22.42      106.90     48.09 o 
  -4  17   6    14677.89    15163.69    323.26 o 
  -3  17   6      264.34      247.79     51.23 o 
  -2  17   6     9844.73    10116.01    225.38 o 
  -1  17   6      192.86      169.11     55.41 o 
   0  17   6    10594.37    10452.75    595.59 o 
   1  17   6      199.23      148.46     44.96 o 
   2  17   6    13481.89    13683.41    557.59 o 
   3  17   6      175.17       91.48     41.04 o 
   4  17   6     6369.55     6048.75    185.48 o 
   5  17   6      155.60       12.28     33.19 o 
   6  17   6     8728.18     8962.38    278.44 o 
  -7  18   6       22.56      -10.45     47.83 o 
  -6  18   6      691.60      824.69     57.77 o 
  -5  18   6      201.14      209.62     43.39 o 
  -4  18   6      335.96      460.55     49.40 o 
  -3  18   6       81.04      141.66     41.82 o 
  -2  18   6      298.33      344.76     82.33 o 
  -1  18   6       46.62       62.99     42.34 o 
   0  18   6       62.57        2.61     37.90 o 
   1  18   6      494.06      581.06    123.90 o 
   2  18   6        2.93       46.00     44.96 o 
   3  18   6       94.03       98.80     47.83 o 
   4  18   6        7.43       -1.83     60.11 o 
  -4  19   6     8099.78     8378.63    239.69 o 
  -3  19   6        9.84       -4.44     52.53 o 
  -2  19   6     4543.28     4445.09    151.43 o 
  -1  19   6      131.36      212.23     53.58 o 
   0  19   6     6467.95     6279.14    383.00 o 
   1  19   6      134.31      145.85     47.05 o 
 -17   0   7      636.92      640.41     93.84 o 
 -15   0   7      988.89     1014.52    111.36 o 
 -13   0   7     7189.39     7671.55    320.85 o 
 -11   0   7    14105.63    14500.53    367.76 o 
  -9   0   7    15395.34    16873.45    344.98 o 
  -7   0   7     4281.97     4259.61    104.68 o 
  -5   0   7    19301.07    18767.63    376.84 o 
  -3   0   7    13455.92    12634.74    260.97 o 
  -1   0   7    21358.82    21277.59    513.42 o 
   1   0   7    79170.77    79473.07   1521.31 o 
   3   0   7    29482.64    28183.42    671.43 o 
   5   0   7     2329.81     2403.64     86.04 o 
   7   0   7     6856.67     7032.93    195.53 o 
   9   0   7    24789.99    24670.73    602.05 o 
  11   0   7     6540.20     6492.72    261.91 o 
  13   0   7     1987.80     2148.54    133.60 o 
 -17   1   7    11835.57    13082.43    365.23 o 
 -16   1   7       12.64       -2.09     45.48 o 
 -15   1   7     4621.41     4776.84    230.43 o 
 -14   1   7      109.53       99.58     76.58 o 
 -13   1   7    13840.02    13981.22    375.99 o 
 -12   1   7     1819.73     1818.70     69.29 o 
 -11   1   7    32948.48    33609.52    665.20 o 
 -10   1   7     2416.11     2611.41     60.67 o 
  -9   1   7    31128.74    33078.38    460.04 o 
  -8   1   7      521.25      521.76     26.92 o 
  -7   1   7    34326.60    34618.66    479.37 o 
  -6   1   7      138.08      149.25     20.39 o 
  -5   1   7    42746.39    40896.83    598.47 o 
  -4   1   7        0.23        9.67     16.47 o 
  -3   1   7    12460.30    12502.19    181.52 o 
  -2   1   7    11185.97    11739.00    249.20 o 
  -1   1   7     5467.81     5638.38     98.23 o 
   0   1   7      185.27      199.96     29.28 o 
   1   1   7    62582.32    66496.89    985.00 o 
   2   1   7      393.55      484.11     24.57 o 
   3   1   7    23210.30    21939.46    336.12 o 
   4   1   7      254.59      399.66     28.49 o 
   5   1   7    13112.67    13026.77    231.81 o 
   6   1   7     1078.22     1090.69     42.09 o 
   7   1   7     5051.77     5188.73    108.32 o 
   8   1   7      301.29      349.47     33.46 o 
   9   1   7     4803.58     4861.53    105.95 o 
  10   1   7        0.03       -9.67     37.11 o 
  11   1   7      628.91      635.97     93.84 o 
  12   1   7        4.96      -31.10     33.72 o 
  13   1   7     2591.10     2664.34    104.06 o 
 -16   2   7       68.14      105.59     49.14 o 
 -15   2   7     1165.80     1310.47     84.18 o 
 -14   2   7       47.78       41.30     46.78 o 
 -13   2   7      774.46      777.41     51.23 o 
 -12   2   7       18.94      -10.72     31.89 o 
 -11   2   7     2483.11     2484.50    135.72 o 
 -10   2   7       88.08       54.10     28.49 o 
  -9   2   7    10693.00    11354.51    185.26 o 
  -8   2   7      196.78      187.15     22.48 o 
  -7   2   7     9980.74     9733.58    192.92 o 
  -6   2   7       42.00       18.30     17.77 o 
  -5   2   7    16714.52    16055.21    230.27 o 
  -4   2   7     1012.15     1016.05     30.07 o 
  -3   2   7    11316.09    10953.65    176.16 o 
  -2   2   7     8264.56     8248.38    136.36 o 
  -1   2   7    14398.71    14617.65    209.50 o 
   0   2   7     3310.53     3229.60     64.12 o 
   1   2   7    36770.98    37176.32    619.56 o 
   2   2   7      138.00      119.97     22.48 o 
   3   2   7    34854.25    33858.78    509.93 o 
   4   2   7       76.41      101.41     20.91 o 
   5   2   7    16069.73    15904.41    278.68 o 
   6   2   7      282.68      316.80     35.29 o 
   7   2   7    22374.47    22456.80    387.07 o 
   8   2   7      278.86      256.68     37.38 o 
   9   2   7    21611.01    21636.21    376.54 o 
  10   2   7      587.46      660.28     45.74 o 
  11   2   7     7007.69     7366.33    203.31 o 
  12   2   7       24.52       -4.18     41.30 o 
  13   2   7     3469.58     3858.94    129.97 o 
 -16   3   7       29.01       39.47     47.31 o 
 -15   3   7     4049.24     4106.06    147.77 o 
 -14   3   7      408.30      377.18     45.22 o 
 -13   3   7    15810.49    14888.19    315.56 o 
 -12   3   7      719.70      667.62     49.40 o 
 -11   3   7    31274.39    30628.49    610.18 o 
 -10   3   7       19.75       31.10     29.01 o 
  -9   3   7    17366.29    18291.98    452.17 o 
  -8   3   7       31.76       43.13     20.65 o 
  -7   3   7    29750.92    29485.55    410.57 o 
  -6   3   7      335.53      354.97     25.36 o 
  -5   3   7    55245.18    53411.80    795.60 o 
  -4   3   7      567.59      706.09     29.02 o 
  -3   3   7    38515.82    36766.68    613.15 o 
  -2   3   7     1953.41     2242.89     54.93 o 
  -1   3   7    58823.68    58570.72    868.64 o 
   0   3   7     5613.96     6212.24    137.23 o 
   1   3   7    46629.25    45537.73    755.05 o 
   2   3   7     1191.58     1308.11     40.79 o 
   3   3   7    25918.44    25586.16    433.16 o 
   4   3   7        0.00       11.76     19.60 o 
   5   3   7     9007.52     8595.30    153.76 o 
   6   3   7     1080.38     1108.99     43.92 o 
   7   3   7    17838.32    17781.29    311.39 o 
   8   3   7      886.18      902.65     48.88 o 
   9   3   7    10450.80    10682.34    228.87 o 
  10   3   7      425.83      418.22     54.11 o 
  11   3   7     4279.39     4418.83    138.62 o 
  12   3   7      101.33       89.65     45.48 o 
  13   3   7     1104.85     1167.71    102.47 o 
 -16   4   7      154.57      220.60     56.46 o 
 -15   4   7      749.85      672.31     55.15 o 
 -14   4   7        9.50       -5.23     41.30 o 
 -13   4   7      182.55      185.58     48.09 o 
 -12   4   7       15.82       12.28     43.39 o 
 -11   4   7     2072.68     2005.50     90.99 o 
 -10   4   7      400.79      343.73     35.81 o 
  -9   4   7     2286.81     2502.33     66.94 o 
  -8   4   7       29.45       63.77     26.66 o 
  -7   4   7    14078.85    14526.50    261.30 o 
  -6   4   7       55.67       63.51     23.26 o 
  -5   4   7    14124.14    13022.81    230.23 o 
  -4   4   7     2703.26     2793.91     69.32 o 
  -3   4   7    28069.70    28691.47    482.69 o 
  -2   4   7      455.61      413.55     26.40 o 
  -1   4   7    10810.07    11223.54    179.72 o 
   0   4   7      258.44      253.81     23.79 o 
   1   4   7    28395.39    26415.45    446.26 o 
   2   4   7     1776.64     1900.63     59.10 o 
   3   4   7    36149.57    35416.23    592.64 o 
   4   4   7       81.58       83.90     24.31 o 
   5   4   7    21240.35    20180.12    347.26 o 
   6   4   7       51.76       96.18     26.92 o 
   7   4   7    23099.92    23036.73    396.26 o 
   8   4   7     1466.11     1515.57     51.50 o 
   9   4   7    21111.50    21533.43    428.94 o 
  11   4   7     5860.88     6310.04    179.99 o 
  12   4   7       75.28       75.27     62.73 o 
  13   4   7     4474.84     5018.61    224.92 o 
 -16   5   7       17.04      100.37     77.89 o 
 -15   5   7     4942.38     4832.42    131.31 o 
 -14   5   7      386.88      429.19     47.83 o 
 -13   5   7    13513.63    12890.78    279.52 o 
 -12   5   7     1599.15     1568.66     82.35 o 
 -11   5   7    29751.30    29290.80    509.17 o 
 -10   5   7        1.14      -31.89     31.89 o 
  -9   5   7    14573.24    14134.78    257.75 o 
  -8   5   7     1801.94     1925.79     65.11 o 
  -7   5   7    24149.77    24474.98    488.63 o 
  -6   5   7      297.07      342.68     35.03 o 
  -5   5   7    45020.77    44784.05    743.86 o 
  -4   5   7      333.70      324.39     26.66 o 
  -3   5   7    17446.80    16821.10    290.96 o 
  -2   5   7     1758.72     2004.27     52.04 o 
  -1   5   7     7092.61     6984.43    118.41 o 
   0   5   7      120.49      104.81     19.86 o 
   1   5   7    36149.90    34926.50    584.43 o 
   2   5   7     1165.68     1424.92     44.19 o 
   3   5   7    36301.65    35253.91    590.29 o 
   4   5   7     2264.27     2153.03     56.49 o 
   5   5   7     6171.74     6147.93    139.51 o 
   6   5   7       26.86       43.65     30.06 o 
   7   5   7    14584.31    14768.67    300.92 o 
   8   5   7      222.08      239.42     38.16 o 
   9   5   7     3159.53     3439.92     95.45 o 
  10   5   7      720.67      705.77     46.01 o 
  11   5   7     3692.04     3821.57    169.99 o 
  12   5   7       68.22      169.11     76.84 o 
  13   5   7     1115.58      997.53     95.41 o 
 -16   6   7      182.51      145.06     56.20 o 
 -15   6   7      805.38      821.31     56.20 o 
 -14   6   7      316.83      299.02     44.96 o 
 -13   6   7     4553.44     4512.29    234.63 o 
 -12   6   7        7.31      -12.28     34.50 o 
 -11   6   7    15768.43    15479.58    324.53 o 
 -10   6   7       89.22       50.18     34.24 o 
  -9   6   7     5240.81     5574.42    228.43 o 
  -8   6   7       16.17        9.93     30.32 o 
  -7   6   7     3687.98     3741.97     98.62 o 
  -6   6   7     1594.76     1475.24     56.22 o 
  -5   6   7    25492.45    26064.30    517.99 o 
  -4   6   7     2054.34     1986.52     52.30 o 
  -3   6   7    20570.22    19968.30    342.65 o 
  -2   6   7      933.28      917.66     35.56 o 
  -1   6   7    26863.86    27120.56    412.35 o 
   0   6   7      232.40      191.33     21.96 o 
   1   6   7    38939.41    37791.37    631.51 o 
   2   6   7      212.10      177.74     25.35 o 
   3   6   7    14561.48    13775.49    243.70 o 
   4   6   7      252.02      222.17     27.45 o 
   5   6   7     3014.69     3254.35     86.57 o 
   6   6   7       53.52       47.57     29.80 o 
   7   6   7    11002.04    10990.60    231.54 o 
   8   6   7       24.74       69.79     31.89 o 
   9   6   7    12439.92    12537.09    262.97 o 
  10   6   7      495.99      517.55     55.94 o 
  11   6   7     4632.16     4700.92    157.19 o 
 -16   7   7       25.33      -47.57     59.33 o 
 -15   7   7     4251.41     4183.74    144.10 o 
 -14   7   7        7.36       -4.97     68.48 o 
 -13   7   7    14635.85    14180.01    369.41 o 
 -12   7   7      557.49      442.80     56.98 o 
 -11   7   7    19766.53    20179.54    413.93 o 
 -10   7   7        4.23       37.64     42.08 o 
  -9   7   7    12309.99    12801.27    399.60 o 
  -8   7   7     1284.18     1364.98     57.52 o 
  -7   7   7    30302.01    30758.33    738.03 o 
  -6   7   7     1511.57     1646.18     74.26 o 
  -5   7   7    33573.06    33882.21    807.24 o 
  -4   7   7      586.45      672.86     49.93 o 
  -3   7   7     8329.48     8523.98    158.23 o 
  -2   7   7       19.14       60.64     22.74 o 
  -1   7   7     4589.50     4877.34    140.27 o 
   0   7   7     3150.64     3419.27     68.01 o 
   1   7   7    20168.21    20205.42    500.29 o 
   2   7   7      289.39      245.18     27.45 o 
   3   7   7    19564.52    19492.86    336.64 o 
   4   7   7     1423.45     1413.40     46.54 o 
   5   7   7     4243.32     4280.33    122.43 o 
   6   7   7      104.56      103.24     32.15 o 
   7   7   7     5498.86     5655.81    133.17 o 
   8   7   7        0.71       27.18     31.10 o 
   9   7   7     3670.09     3507.62    122.40 o 
  10   7   7       43.89        5.49     59.33 o 
  11   7   7     1312.88     1295.85     74.77 o 
  12   7   7       16.16      -61.16     61.16 o 
 -15   8   7      700.15      670.21     93.84 o 
 -14   8   7      320.04      330.38     57.76 o 
 -13   8   7     3492.93     3514.22    176.26 o 
 -12   8   7        2.39        3.66     50.97 o 
 -11   8   7     5394.36     5468.60    163.25 o 
 -10   8   7      515.69      459.53     52.54 o 
  -9   8   7     9352.51     9719.17    588.64 o 
  -8   8   7      220.51      220.60     49.66 o 
  -7   8   7     3816.17     4260.21    135.24 o 
  -6   8   7        5.93        4.97     35.55 o 
  -5   8   7    18573.41    18835.64    478.35 o 
  -4   8   7     4484.43     4468.13    329.17 o 
  -3   8   7    13683.53    13576.70    434.61 o 
  -2   8   7     1469.07     1367.21     49.94 o 
  -1   8   7    12526.10    12933.15    206.89 o 
   0   8   7      982.70      885.21     33.20 o 
   1   8   7    13068.87    13352.73    213.18 o 
   2   8   7      617.94      640.96     34.51 o 
   3   8   7    18974.16    18949.46    328.63 o 
   4   8   7        6.56       40.77     24.31 o 
   5   8   7     3958.31     3842.31     97.57 o 
   6   8   7        3.37       -4.70     26.40 o 
   7   8   7    10719.68    10613.38    225.48 o 
   8   8   7      573.70      503.44     41.82 o 
   9   8   7    14490.03    14779.35    380.41 o 
  10   8   7      205.60      111.35     46.79 o 
  11   8   7     3687.31     3708.23    133.89 o 
  12   8   7       13.01      -22.74     66.91 o 
 -15   9   7     4271.33     4103.90    145.67 o 
 -14   9   7       30.35      -16.20     62.99 o 
 -13   9   7    13602.12    13415.58    354.12 o 
 -12   9   7      889.33      874.40     53.07 o 
 -11   9   7    16118.68    16282.08    342.03 o 
  -9   9   7    11222.12    11630.83    352.03 o 
  -8   9   7      208.89      292.22     78.41 o 
  -7   9   7    14308.18    14985.89    380.64 o 
  -6   9   7       22.59        9.67     37.11 o 
  -5   9   7    39333.14    37842.21    900.01 o 
  -4   9   7      347.87      364.37     87.04 o 
  -3   9   7    30407.26    30668.39    776.89 o 
  -2   9   7      540.08      546.85     37.12 o 
  -1   9   7    24407.04    24365.44    414.85 o 
   0   9   7      836.85      831.31     33.46 o 
   1   9   7    32775.65    32374.49    490.87 o 
   2   9   7     3807.90     3744.12     91.56 o 
   3   9   7     4006.67     3978.54     87.63 o 
   4   9   7     2402.72     2241.80     60.41 o 
   5   9   7     7567.46     7267.55    162.29 o 
   6   9   7     1413.80     1355.80     65.88 o 
   7   9   7     7377.18     7433.79    167.23 o 
   8   9   7       58.18       59.85     43.65 o 
   9   9   7     8445.98     8839.37    245.76 o 
  10   9   7      176.06       39.21     49.66 o 
  11   9   7     2137.64     2058.39     99.09 o 
 -15  10   7     1029.95      781.08     90.45 o 
 -14  10   7       30.31       82.59     49.92 o 
 -13  10   7      938.85      719.91     75.28 o 
 -12  10   7       40.52      -33.19     33.19 o 
 -11  10   7      731.34      707.87     98.81 o 
 -10  10   7       19.65      -17.51     56.19 o 
  -9  10   7     1861.12     1960.92     88.89 o 
  -8  10   7      481.88      499.78     54.11 o 
  -7  10   7     5103.61     5586.65    168.23 o 
  -6  10   7        0.20       10.98     37.11 o 
  -5  10   7    14758.00    14589.95    730.21 o 
  -4  10   7        3.95       23.52     38.42 o 
  -3  10   7     7637.76     8015.66    217.83 o 
  -2  10   7     1166.96     1230.58     52.55 o 
  -1  10   7     5389.70     5838.41    133.46 o 
   0  10   7      346.76      402.80     30.58 o 
   1  10   7    13303.60    13461.18    221.23 o 
   2  10   7        0.11       16.20     26.14 o 
   3  10   7    14810.21    14450.09    257.43 o 
   4  10   7        0.49       21.69     34.76 o 
   5  10   7    13894.10    13158.83    271.22 o 
   6  10   7      124.77      107.16     31.63 o 
   7  10   7    11591.55    11959.19    313.48 o 
   8  10   7      475.01      433.12     62.99 o 
   9  10   7    12065.41    12563.78    393.31 o 
  10  10   7        9.31      -17.51     42.86 o 
  11  10   7     3625.51     3312.46    125.00 o 
 -14  11   7      224.74      230.01     56.46 o 
 -13  11   7    10377.91    10378.52    287.95 o 
 -12  11   7       59.43      101.41     75.54 o 
 -11  11   7    17157.59    17772.31    453.42 o 
 -10  11   7      512.54      496.90     56.72 o 
  -9  11   7     6198.55     6640.72    195.19 o 
  -8  11   7      329.22      343.72     55.41 o 
  -7  11   7     9965.69    10603.54    305.85 o 
  -6  11   7     1497.38     1458.59    101.96 o 
  -5  11   7    27263.03    27005.11    655.17 o 
  -4  11   7       18.83      140.09     56.98 o 
  -3  11   7    21799.08    21677.12    531.42 o 
  -2  11   7      578.75      614.81     41.56 o 
  -1  11   7    15914.30    16433.06    336.98 o 
   0  11   7        6.16       -4.97     23.52 o 
   1  11   7    22769.24    21971.61    378.11 o 
   2  11   7      834.25      815.34     34.77 o 
   3  11   7    13483.32    13263.44    238.99 o 
   4  11   7      100.73      111.87     33.46 o 
   5  11   7     4537.07     4594.37    114.57 o 
   6  11   7       96.99       98.28     41.30 o 
   7  11   7     5723.68     5867.21    304.52 o 
   8  11   7      759.97      768.25     59.86 o 
   9  11   7     7288.74     7623.38    220.05 o 
 -13  12   7     2117.14     2177.86    107.19 o 
 -12  12   7       67.66      105.33     48.09 o 
 -11  12   7     4900.90     5091.16    236.20 o 
 -10  12   7       20.20       24.05     45.22 o 
  -9  12   7     3530.41     3539.71    125.01 o 
  -8  12   7      224.21      172.51     46.53 o 
  -7  12   7     3156.22     3447.30    170.77 o 
  -6  12   7      528.49      537.42     57.24 o 
  -5  12   7     7597.12     7615.50    230.86 o 
  -4  12   7      344.48      360.97     52.80 o 
  -3  12   7    17437.01    18331.50    456.60 o 
  -2  12   7      430.73      362.02     47.05 o 
  -1  12   7     4206.98     4438.04    112.74 o 
   0  12   7      524.16      524.09     41.30 o 
   1  12   7    21346.00    20588.74    356.66 o 
   2  12   7      607.30      506.33     30.84 o 
   3  12   7    11093.88    11201.39    244.87 o 
   4  12   7      419.39      340.59     36.33 o 
   5  12   7     5656.95     5311.42    161.16 o 
   6  12   7       10.82       16.99     43.65 o 
   7  12   7     5324.80     5532.09    169.51 o 
   8  12   7      536.04      631.78     61.43 o 
   9  12   7     8511.68     8674.74    245.47 o 
  10  12   7      176.70      273.66    122.32 o 
 -13  13   7     5273.23     5222.11    251.62 o 
 -12  13   7       15.51      -18.82     49.14 o 
 -11  13   7    11685.69    12422.35    333.31 o 
 -10  13   7      115.79      121.28     47.05 o 
  -9  13   7     7498.92     7501.74    217.72 o 
  -8  13   7        7.77       19.08     58.28 o 
  -7  13   7     8941.09     8936.06    246.85 o 
  -6  13   7       89.90       14.90     44.17 o 
  -5  13   7    13409.47    13343.99    422.35 o 
  -4  13   7       14.30       36.07     40.51 o 
  -3  13   7     9159.29     9638.10    213.12 o 
  -2  13   7        0.14      -19.86     29.27 o 
  -1  13   7     2970.72     3155.14    134.68 o 
   0  13   7      267.10      247.53     39.21 o 
   1  13   7    10704.97    10503.65    168.91 o 
   2  13   7      317.91      333.52     32.41 o 
   3  13   7    11614.10    11669.09    193.02 o 
   4  13   7      101.28      105.59     60.12 o 
   5  13   7     3498.84     3555.33    176.00 o 
   6  13   7      263.01      204.92     56.98 o 
   7  13   7     2602.35     2485.03    101.71 o 
   8  13   7      391.39      330.65     78.15 o 
   9  13   7     1587.08     1523.59     92.02 o 
 -12  14   7      127.49      163.62     82.07 o 
 -11  14   7     5058.57     4946.66    234.10 o 
 -10  14   7      137.47      174.07     53.84 o 
  -9  14   7     3927.86     4119.06    143.58 o 
  -8  14   7      126.41       71.88     49.14 o 
  -7  14   7     3977.93     4100.93    138.88 o 
  -6  14   7       30.34       -2.09     53.32 o 
  -5  14   7     7120.58     7295.59    274.51 o 
  -4  14   7       59.74       15.94     38.94 o 
  -3  14   7     8363.10     8696.21    196.31 o 
  -2  14   7      738.34      776.10     47.57 o 
  -1  14   7     9666.40     9677.16    212.85 o 
   0  14   7      584.73      549.45     51.49 o 
   1  14   7     7515.35     7484.58    183.98 o 
   2  14   7     1027.73      926.97     37.38 o 
   3  14   7     8624.65     8296.48    157.31 o 
   4  14   7       17.87        2.88     31.10 o 
   5  14   7     3812.22     3952.43    141.22 o 
   6  14   7      673.87      696.09     47.84 o 
   7  14   7     5481.20     5397.73    142.04 o 
   8  14   7      206.55      133.30     34.24 o 
 -11  15   7     9655.56     9801.48    277.96 o 
 -10  15   7      385.08      406.45     95.14 o 
  -9  15   7     3978.55     3959.47    141.48 o 
  -8  15   7        9.77      -22.74     60.11 o 
  -7  15   7     7700.43     8307.22    236.83 o 
  -6  15   7       34.61      -15.94     46.00 o 
  -5  15   7    19930.16    19678.78    494.03 o 
  -4  15   7      205.57      230.27     44.70 o 
  -3  15   7     7277.24     7319.89    171.40 o 
  -2  15   7       48.08       66.91     47.83 o 
  -1  15   7     8974.36     9207.46    205.48 o 
   0  15   7      637.13      626.04     43.91 o 
   1  15   7     9255.54     9265.25    281.14 o 
   2  15   7       66.37       89.39     42.34 o 
   3  15   7     6952.73     6887.35    136.32 o 
   4  15   7      223.75      231.06     35.02 o 
   5  15   7     2217.50     2317.02     76.87 o 
   6  15   7      644.15      653.74     47.83 o 
   7  15   7     3911.62     4003.27    127.62 o 
 -10  16   7        0.30      -23.52     66.39 o 
  -9  16   7     1036.86      983.15     86.53 o 
  -8  16   7      195.17      224.00    122.32 o 
  -7  16   7     2836.33     2768.29    111.65 o 
  -6  16   7       26.33      113.43     49.66 o 
  -5  16   7     7581.75     7505.21    230.28 o 
  -4  16   7      203.73      182.96     41.04 o 
  -3  16   7     3897.20     3956.95    176.27 o 
  -2  16   7      892.82      984.71     53.07 o 
  -1  16   7     2515.82     2343.32     78.70 o 
   0  16   7       19.46        9.93     37.64 o 
   1  16   7     4162.56     3936.95    132.60 o 
   2  16   7      126.58       72.92     43.39 o 
   3  16   7     8827.27     8220.15    234.50 o 
   4  16   7      252.24      296.40     51.23 o 
   5  16   7     4256.89     4250.14    161.89 o 
   6  16   7      117.68      132.52     47.05 o 
  -8  17   7       35.20       -4.97     57.50 o 
  -7  17   7     6424.69     6440.40    286.99 o 
  -6  17   7       75.73      -10.19     55.41 o 
  -5  17   7    12302.43    13313.38    288.82 o 
  -4  17   7      407.33      413.25     49.66 o 
  -3  17   7    12218.50    13102.29    415.57 o 
  -2  17   7       25.00       27.18     35.02 o 
  -1  17   7     7239.12     7567.67    251.19 o 
   0  17   7      218.11      221.38     46.52 o 
   1  17   7     8512.31     8632.59    401.72 o 
   2  17   7      129.70      128.07     46.00 o 
   3  17   7     5814.95     5756.59    302.14 o 
   5  17   7     2410.01     2359.91    144.32 o 
  -7  18   7     1665.09     1379.82     81.83 o 
  -6  18   7      146.97      122.84     44.17 o 
  -5  18   7     4835.61     4828.49    204.27 o 
  -4  18   7      571.97      697.38     51.75 o 
  -3  18   7     3008.21     3127.07     96.75 o 
  -2  18   7      100.45      112.13     48.61 o 
  -1  18   7     1808.38     1986.40    129.15 o 
   0  18   7      286.50      282.29     55.67 o 
   1  18   7     6114.07     5923.68    182.34 o 
   2  18   7       25.53       12.81     55.41 o 
   3  18   7     5244.70     5095.24    275.16 o 
  -3  19   7     2699.35     2350.59    139.88 o 
  -2  19   7       28.06       85.73     48.35 o 
  -1  19   7     2297.83     2159.07     98.31 o 
   0  19   7        6.80       25.61     79.72 o 
 -16   0   8     9658.75    10501.03    424.55 o 
 -14   0   8     6338.63     6978.58    300.37 o 
 -12   0   8    42524.09    44039.68   1532.87 o 
 -10   0   8    42696.82    45474.19    886.13 o 
  -8   0   8    43885.09    48918.86    949.42 o 
  -6   0   8    17353.13    15886.70    323.45 o 
  -4   0   8    26726.60    26287.63    518.40 o 
  -2   0   8    12565.87    11380.04    288.06 o 
   0   0   8    52044.81    53741.29   1257.58 o 
   2   0   8    76106.47    76407.28   1464.82 o 
   4   0   8     7402.88     7573.10    202.42 o 
   6   0   8     5393.49     5791.39    165.64 o 
   8   0   8    23394.21    22854.05    766.30 o 
  10   0   8    17587.95    18414.09    631.48 o 
  12   0   8     5963.67     6381.23    260.82 o 
 -17   1   8       24.94       65.86     91.48 o 
 -16   1   8      523.62      529.05     64.04 o 
 -15   1   8        0.04      -23.52     43.91 o 
 -14   1   8      725.82      603.31     66.13 o 
 -13   1   8      765.18      861.58     66.92 o 
 -12   1   8     3508.28     3458.09     99.65 o 
 -11   1   8      514.86      488.28     45.48 o 
 -10   1   8     1552.58     1656.58     52.55 o 
  -9   1   8      141.86      155.26     23.52 o 
  -8   1   8     1873.18     2005.91     45.76 o 
  -7   1   8        5.18        3.92     20.13 o 
  -6   1   8     1691.15     1843.06     42.36 o 
  -5   1   8      661.50      597.09     25.88 o 
  -4   1   8     1058.21     1101.81     31.38 o 
  -3   1   8     3229.09     3165.73     63.59 o 
  -2   1   8     2029.09     2254.41     49.96 o 
  -1   1   8      982.44     1107.81     33.47 o 
   0   1   8      337.16      431.31     31.11 o 
   1   1   8     2268.24     2650.91     55.97 o 
   2   1   8      281.75      352.09     23.52 o 
   3   1   8      318.48      305.83     23.53 o 
   4   1   8      264.47      282.30     31.10 o 
   5   1   8     4721.02     4829.41    136.32 o 
   6   1   8      269.75      287.78     31.10 o 
   7   1   8      231.64      211.72     35.02 o 
   8   1   8     2073.00     2079.46     83.41 o 
   9   1   8        9.95       39.73     37.11 o 
  10   1   8     1848.38     1923.21    101.70 o 
  11   1   8        7.22       23.00     60.64 o 
  12   1   8      228.28      122.32     76.06 o 
  13   1   8        2.68       43.91     46.00 o 
 -17   2   8       62.04       29.53     45.74 o 
 -16   2   8     8562.78     9372.61    272.96 o 
 -15   2   8        2.96       16.73     48.35 o 
 -14   2   8     5146.96     5093.96    167.94 o 
 -13   2   8     1406.55     1428.72     74.51 o 
 -12   2   8    23046.61    22508.78    457.54 o 
 -11   2   8      316.46      407.50     54.63 o 
 -10   2   8    27718.84    28501.83    494.05 o 
  -9   2   8      335.77      346.34     29.54 o 
  -8   2   8    30595.86    31395.77    437.23 o 
  -7   2   8      666.73      687.78     28.49 o 
  -6   2   8    45258.95    43569.91    598.60 o 
  -5   2   8     4016.82     4179.13     72.49 o 
  -4   2   8    78753.46    78493.07   1160.83 o 
  -3   2   8     7360.86     7618.21    128.40 o 
  -2   2   8    16675.28    15367.38    240.58 o 
  -1   2   8        1.09       46.26     19.08 o 
   0   2   8    28202.04    28092.71    472.82 o 
   1   2   8      618.43      817.98     38.69 o 
   2   2   8    70287.09    68717.41   1130.79 o 
   3   2   8      150.84      138.53     21.69 o 
   4   2   8    42599.62    40857.47    612.86 o 
   5   2   8       22.06        5.23     24.05 o 
   6   2   8    16292.16    15601.75    315.53 o 
   7   2   8       12.85       18.82     30.32 o 
   8   2   8    30794.13    29540.53    690.30 o 
   9   2   8       14.86       76.06     42.86 o 
  10   2   8    18049.58    18544.92    450.11 o 
  11   2   8       25.04       24.83     39.73 o 
  12   2   8     4633.26     4895.65    151.96 o 
  13   2   8        0.20      -26.40     48.35 o 
 -16   3   8     4512.59     4976.63    171.57 o 
 -15   3   8        2.19       -5.75     44.69 o 
 -14   3   8     1700.48     1720.54     83.14 o 
 -13   3   8        0.29       -6.80     61.42 o 
 -12   3   8     4988.79     4972.41    127.14 o 
 -11   3   8     1427.70     1503.29     63.27 o 
 -10   3   8     1539.39     1589.89     54.64 o 
  -9   3   8      365.38      334.58     29.28 o 
  -8   3   8     2568.70     2558.84     60.15 o 
  -7   3   8      277.71      307.13     24.31 o 
  -6   3   8     4200.24     4091.16     71.96 o 
  -5   3   8     2824.23     3411.46     68.54 o 
  -4   3   8    11339.70    11313.11    182.58 o 
  -3   3   8      860.20      907.21     34.77 o 
  -2   3   8     1295.80     1073.12     36.87 o 
  -1   3   8     2211.14     2133.04     47.34 o 
   0   3   8     2293.92     2291.54     49.96 o 
   1   3   8       86.79      135.39     23.26 o 
   2   3   8     1178.59     1238.78     47.32 o 
   3   3   8       17.59       65.08     26.66 o 
   4   3   8      632.95      669.20     33.46 o 
   5   3   8      346.58      370.39     26.66 o 
   6   3   8       26.14       42.08     30.58 o 
   7   3   8      253.97      248.05     36.33 o 
   8   3   8      816.77      790.49     47.05 o 
   9   3   8       81.03       89.39     41.30 o 
  10   3   8      754.19      781.84     57.25 o 
  11   3   8      228.70      220.08     48.88 o 
  12   3   8      419.47      481.21     52.80 o 
  13   3   8       48.39      111.08     64.82 o 
 -16   4   8     6785.31     6893.93    215.32 o 
 -15   4   8      339.75      423.44     62.73 o 
 -14   4   8     5581.95     5255.39    136.03 o 
 -13   4   8       50.31       19.86     35.02 o 
 -12   4   8    11357.53    11043.23    242.53 o 
 -11   4   8      186.59      201.26     34.50 o 
 -10   4   8    20304.09    19914.83    353.82 o 
  -9   4   8        0.14       10.45     26.92 o 
  -8   4   8    17094.92    17216.80    307.06 o 
  -7   4   8      300.33      311.31     37.12 o 
  -6   4   8    77110.42    76032.76   1250.46 o 
  -5   4   8     1147.89     1170.01     39.48 o 
  -4   4   8    99353.65    98845.50   1618.52 o 
  -3   4   8      321.80      272.63     29.54 o 
  -2   4   8    21012.64    20036.99    343.13 o 
  -1   4   8        1.13       40.77     18.03 o 
   0   4   8    27542.40    26629.44    601.24 o 
   1   4   8       71.86       76.84     23.00 o 
   2   4   8    71468.63    68574.52   1129.35 o 
   3   4   8      141.23      118.14     25.09 o 
   4   4   8    47658.61    46877.51    779.28 o 
   5   4   8      170.66      193.16     32.41 o 
   6   4   8    21832.03    20929.73    413.78 o 
   7   4   8      144.11      142.45     34.50 o 
   8   4   8    37184.32    36751.02    709.16 o 
   9   4   8        3.63       44.43     40.51 o 
  10   4   8    16526.13    17716.19    432.15 o 
  11   4   8      253.00      169.11     44.96 o 
  12   4   8     4259.37     4487.35    204.52 o 
 -16   5   8     1411.67     1380.30     87.84 o 
 -15   5   8       25.43        2.35     34.76 o 
 -14   5   8      328.52      329.34     45.22 o 
 -13   5   8        4.67       20.65     50.97 o 
 -12   5   8     1525.32     1466.41     77.39 o 
 -11   5   8     1830.43     1717.52     57.52 o 
 -10   5   8     3142.94     3160.38    122.40 o 
  -9   5   8      290.64      297.45     37.64 o 
  -8   5   8      870.74      924.90     48.36 o 
  -7   5   8      744.40      799.41     46.27 o 
  -6   5   8     2620.03     2936.66    107.76 o 
  -5   5   8     3974.29     4033.71     85.82 o 
  -4   5   8     1130.27     1267.52     41.31 o 
  -3   5   8     2953.57     3649.30     79.00 o 
  -2   5   8     2404.94     2917.67     67.22 o 
  -1   5   8      432.24      479.15     25.36 o 
   0   5   8      143.59      224.26     21.69 o 
   1   5   8       47.28       39.21     22.22 o 
   2   5   8       24.87       55.93     23.00 o 
   3   5   8     1359.38     1276.16     43.40 o 
   4   5   8      452.57      477.83     31.89 o 
   5   5   8        1.01      -26.14     26.14 o 
   6   5   8     1085.15     1112.88     59.87 o 
   7   5   8     3969.22     4083.55    105.15 o 
   8   5   8      431.11      427.37     40.51 o 
   9   5   8       72.05       34.50     73.97 o 
  10   5   8      329.10      388.41     51.23 o 
  11   5   8       34.13       62.21     44.69 o 
  12   5   8      192.79      221.38     77.89 o 
 -16   6   8     6864.46     6571.02    280.99 o 
 -15   6   8        1.17      -30.06     43.91 o 
 -14   6   8     9542.73     9515.35    218.31 o 
 -13   6   8        3.49       88.60     62.99 o 
 -12   6   8    14862.64    15193.27    390.46 o 
 -11   6   8       62.64       28.49     33.46 o 
 -10   6   8    42153.22    42824.57    839.39 o 
  -9   6   8     1129.24     1126.50     53.85 o 
  -8   6   8     8948.68     9389.32    206.63 o 
  -7   6   8      478.00      490.64     46.53 o 
  -6   6   8    29946.67    31338.54    618.83 o 
  -5   6   8     1110.87     1157.41     50.20 o 
  -4   6   8    43312.90    42611.13    787.56 o 
  -3   6   8      896.76      821.42     34.25 o 
  -2   6   8    28892.70    30594.96    514.88 o 
  -1   6   8       32.60       27.97     18.56 o 
   0   6   8    24609.86    23710.19    362.85 o 
   1   6   8      803.45      825.83     35.55 o 
   2   6   8    79068.42    78050.48   1283.49 o 
   3   6   8      146.76      105.60     24.57 o 
   4   6   8     9578.61     9801.00    180.73 o 
   5   6   8      270.00      339.53     35.55 o 
   6   6   8     7201.30     7312.72    163.06 o 
   7   6   8       38.80       27.71     36.07 o 
   8   6   8    19413.73    19667.29    394.17 o 
   9   6   8      225.88      210.41     46.26 o 
  10   6   8    15309.35    16132.66    397.72 o 
  11   6   8      132.44       95.92     71.09 o 
  12   6   8     5843.12     6687.48    278.85 o 
 -16   7   8      304.05      227.40     49.66 o 
 -15   7   8      108.50       35.55     42.60 o 
 -14   7   8      242.30      238.90     54.63 o 
 -13   7   8       43.56       36.07     58.02 o 
 -12   7   8      314.77      318.62     72.40 o 
 -11   7   8     1715.80     1592.48     64.84 o 
 -10   7   8     5162.60     5282.23    132.64 o 
  -9   7   8       18.88       73.44     59.59 o 
  -8   7   8      456.70      549.97     67.18 o 
  -7   7   8      313.14      258.25     36.86 o 
  -6   7   8     2096.75     2419.11     92.31 o 
  -5   7   8     1343.28     1499.44     59.61 o 
  -4   7   8       64.06      130.69     31.36 o 
  -3   7   8       16.06       16.73     21.17 o 
  -2   7   8      394.33      391.83     32.41 o 
  -1   7   8      474.47      524.63     27.45 o 
   0   7   8      168.70      228.97     23.79 o 
   1   7   8      106.84      128.60     23.26 o 
   2   7   8      402.43      343.21     30.06 o 
   3   7   8      197.30      159.70     26.66 o 
   4   7   8      514.76      454.83     32.94 o 
   5   7   8      940.57      891.69     47.32 o 
   6   7   8       54.33       60.64     30.06 o 
   7   7   8     2284.14     2290.52     88.64 o 
   8   7   8      146.88      171.20     35.55 o 
   9   7   8      348.43      326.20     38.95 o 
  10   7   8     1029.79     1180.00    105.61 o 
  11   7   8        0.03      -10.19     60.11 o 
 -15   8   8      481.31      449.84     61.16 o 
 -14   8   8     6256.46     6265.48    362.34 o 
 -13   8   8       90.68       54.63     48.61 o 
 -12   8   8    23628.07    23597.79    480.99 o 
 -11   8   8      224.89      199.17     38.42 o 
 -10   8   8    22274.09    22214.96    456.40 o 
  -9   8   8      128.59       62.99     33.98 o 
  -8   8   8     6971.15     7193.72    238.97 o 
  -7   8   8      692.40      650.64     54.63 o 
  -6   8   8    33866.00    34956.92    688.95 o 
  -5   8   8        1.10       -3.14     34.24 o 
  -4   8   8    43093.14    43528.53    849.53 o 
  -3   8   8      799.77      807.52     43.66 o 
  -2   8   8    22641.05    23589.84    460.47 o 
  -1   8   8      595.18      585.29     29.54 o 
   0   8   8    22503.86    23328.49    358.70 o 
   1   8   8        7.13       20.91     20.91 o 
   2   8   8    52487.53    51462.08    854.68 o 
   3   8   8       32.99       29.27     25.35 o 
   4   8   8    17944.14    17293.76    302.99 o 
   5   8   8       13.87      -14.38     28.75 o 
   6   8   8     9654.81     9698.61    207.63 o 
   7   8   8      302.30      245.70     35.02 o 
   8   8   8    18212.94    18368.82    370.96 o 
   9   8   8      358.60      315.75     54.37 o 
  10   8   8    13173.23    14356.97    514.10 o 
  11   8   8       43.30       69.26     69.00 o 
 -15   9   8        0.27       10.19     65.08 o 
 -14   9   8     2060.74     2221.78    140.14 o 
 -13   9   8       44.98       81.81     50.44 o 
 -12   9   8     5251.86     5198.09    133.93 o 
 -11   9   8      337.40      308.17     44.43 o 
 -10   9   8      635.59      705.77     53.06 o 
  -9   9   8        8.91      -36.85     37.64 o 
  -8   9   8      859.82      865.27     49.67 o 
  -7   9   8       86.99       72.14     43.39 o 
  -6   9   8     5681.08     5728.01    167.48 o 
  -5   9   8      891.54      864.77     59.60 o 
  -4   9   8     3464.79     3668.81    119.54 o 
  -3   9   8       48.00       28.23     36.59 o 
  -2   9   8     2273.47     2239.00     53.35 o 
  -1   9   8      150.67      164.14     25.09 o 
   0   9   8      996.29      933.03     34.51 o 
   1   9   8      783.29      805.67     33.20 o 
   2   9   8      218.47      268.96     29.27 o 
   3   9   8     1560.58     1399.28     47.32 o 
   4   9   8        6.78       39.47     29.53 o 
   5   9   8      829.76      704.75     51.24 o 
   6   9   8       40.22       55.15     33.19 o 
   7   9   8      847.94      855.32     48.88 o 
   8   9   8       42.73        9.93     41.03 o 
   9   9   8      178.03      140.36     47.83 o 
  10   9   8      328.11      335.09     84.16 o 
  11   9   8        8.95       -7.58     61.42 o 
 -14  10   8     3195.42     3076.95    122.90 o 
 -13  10   8        5.58      -70.05     70.05 o 
 -12  10   8    10719.57    10974.70    244.53 o 
 -11  10   8       25.15       13.85     42.60 o 
 -10  10   8     9456.21     9890.90    220.96 o 
  -9  10   8     1353.11     1346.37     75.03 o 
  -8  10   8    16291.67    16920.15    677.71 o 
  -7  10   8       20.05       21.17     55.67 o 
  -6  10   8    26982.82    27136.96    658.30 o 
  -5  10   8        3.69      -28.75     37.38 o 
  -4  10   8    68544.59    70608.95   1983.17 o 
  -3  10   8      484.03      530.11     47.84 o 
  -2  10   8    23213.10    23381.89    468.10 o 
  -1  10   8       38.88       44.69     23.52 o 
   0  10   8    12796.19    12818.29    207.30 o 
   1  10   8       24.34       34.50     25.35 o 
   2  10   8    34722.27    33452.05    659.58 o 
   3  10   8      748.61      693.25     37.38 o 
   4  10   8    32593.94    31185.14    604.03 o 
   5  10   8      241.69      224.26     35.02 o 
   6  10   8    17308.76    17503.45    353.38 o 
   7  10   8       36.05       64.04     45.74 o 
   8  10   8    25040.55    24941.22    613.24 o 
   9  10   8        6.31      -37.64     56.72 o 
  10  10   8    10755.57    11726.41    438.48 o 
 -14  11   8     1424.27     1313.38     84.18 o 
 -13  11   8      284.81      195.77    144.02 o 
 -12  11   8     3204.28     3223.99    100.41 o 
 -11  11   8      120.19      167.80     51.23 o 
 -10  11   8      265.07      318.36     52.54 o 
  -9  11   8       86.21        9.93     38.94 o 
  -8  11   8     1401.70     1421.15    104.31 o 
  -7  11   8       13.39       31.10     41.56 o 
  -6  11   8      337.10      434.68     70.05 o 
  -5  11   8     1124.47     1112.36     84.44 o 
  -4  11   8     3887.65     4039.71    131.05 o 
  -3  11   8      545.90      574.55     51.23 o 
  -2  11   8     1495.05     1631.17     73.73 o 
  -1  11   8     1442.91     1599.25     59.61 o 
   0  11   8      636.31      720.68     43.39 o 
   1  11   8      864.05      837.82     35.81 o 
   2  11   8       15.67       21.17     21.95 o 
   3  11   8     2170.89     2250.23     62.49 o 
   4  11   8       14.21        5.75     28.23 o 
   5  11   8      372.97      341.89     37.38 o 
   6  11   8       10.94       21.95     52.27 o 
   7  11   8       77.40       62.21     42.86 o 
   8  11   8      770.53      805.11     65.87 o 
   9  11   8      602.69      588.91     60.12 o 
  10  11   8      199.19      131.73     70.05 o 
 -13  12   8        3.41      -56.98     59.07 o 
 -12  12   8    15093.59    15903.45    339.50 o 
 -11  12   8       68.18       36.85     46.00 o 
 -10  12   8    12358.84    13382.55    352.50 o 
  -9  12   8      196.91      150.81     49.92 o 
  -8  12   8    11515.32    12291.43    323.43 o 
  -7  12   8      543.16      566.96     71.36 o 
  -6  12   8    13698.45    14078.73    669.21 o 
  -5  12   8      194.79      213.28     45.22 o 
  -4  12   8    31123.82    31397.55    756.40 o 
  -3  12   8      681.30      651.41     44.44 o 
  -2  12   8    12960.47    13005.11    274.86 o 
  -1  12   8      113.03       81.03     31.63 o 
   0  12   8    26271.53    26564.19    461.78 o 
   1  12   8       29.20       60.90     24.31 o 
   2  12   8    22616.09    22142.63    344.59 o 
   3  12   8      124.75      111.34     32.93 o 
   4  12   8    14068.34    13781.02    284.27 o 
   5  12   8       37.84        0.78     37.11 o 
   6  12   8    10199.01     9486.22    257.87 o 
   7  12   8       21.62       78.15     61.42 o 
   8  12   8    12802.83    12752.04    337.03 o 
   9  12   8       69.90       83.12     71.88 o 
 -12  13   8     1381.58     1302.65     66.66 o 
 -11  13   8      386.60      280.72     58.29 o 
 -10  13   8      765.50      792.04     67.18 o 
  -9  13   8      116.46      113.44     48.35 o 
  -8  13   8       97.59      114.22     44.96 o 
  -7  13   8      229.52      211.19     47.31 o 
  -6  13   8      187.91      179.04     88.34 o 
  -5  13   8     1889.83     1920.65     85.76 o 
  -4  13   8      131.56      198.90     43.91 o 
  -3  13   8     1191.41     1189.22     63.53 o 
  -2  13   8       58.53       43.13     31.10 o 
  -1  13   8       46.02       22.48     36.07 o 
   0  13   8      468.92      499.51     41.04 o 
   1  13   8      612.19      605.39     37.64 o 
   2  13   8      700.41      733.48     36.60 o 
   3  13   8     1336.72     1293.80     48.36 o 
   4  13   8      305.92      281.24     48.88 o 
   5  13   8       80.67       76.58     41.04 o 
   6  13   8      111.11       73.71     44.17 o 
   7  13   8       58.14       64.30     45.22 o 
   8  13   8      858.28      939.99     72.15 o 
   9  13   8       10.77      -20.65     69.26 o 
 -12  14   8    11894.06    12431.84    489.85 o 
 -11  14   8        9.50      -32.15     54.10 o 
 -10  14   8    14970.81    15455.83    403.15 o 
  -9  14   8        5.72       56.46     46.00 o 
  -8  14   8     7134.72     7256.74    212.73 o 
  -7  14   8      753.31      816.61     67.44 o 
  -6  14   8     8471.40     8238.94    231.37 o 
  -5  14   8        0.77       24.31     39.21 o 
  -4  14   8    17563.91    17932.76    544.50 o 
  -3  14   8      246.34      274.97     40.51 o 
  -2  14   8    13828.70    13832.52    292.39 o 
  -1  14   8       12.74       12.02     40.77 o 
   0  14   8    13914.03    13851.75    373.34 o 
   1  14   8      149.20      125.46     28.75 o 
   2  14   8    21729.41    21324.47    377.47 o 
   3  14   8       79.02       65.87     45.48 o 
   4  14   8    10453.71    10353.50    278.82 o 
   5  14   8       60.73        9.93     59.07 o 
   6  14   8     4351.13     4002.06    136.26 o 
   7  14   8       40.48       78.15     63.51 o 
   8  14   8     8913.42     8734.99    248.35 o 
 -11  15   8      742.55      672.57     99.33 o 
 -10  15   8      799.01      846.67    116.06 o 
  -9  15   8        5.07      -63.25     70.83 o 
  -8  15   8      158.06      166.23     48.88 o 
  -7  15   8      385.89      440.17     56.46 o 
  -6  15   8      613.18      634.92     69.27 o 
  -5  15   8       20.69       49.92     45.48 o 
  -4  15   8      242.70      261.12     40.25 o 
  -3  15   8      151.31      180.35     39.21 o 
  -2  15   8      320.08      343.19     39.73 o 
  -1  15   8      151.52      132.52     39.99 o 
   0  15   8      272.38      342.41     38.16 o 
   1  15   8        0.23       82.33     45.74 o 
   2  15   8      114.55       99.84     36.07 o 
   3  15   8        0.41       49.66     63.77 o 
   4  15   8        1.38        5.23     34.76 o 
   5  15   8     1237.46     1367.46     62.74 o 
   6  15   8        9.86       19.08     35.28 o 
   7  15   8       43.55       31.10     38.94 o 
 -10  16   8     8811.76     8833.23    366.37 o 
  -9  16   8      321.29      316.01     58.55 o 
  -8  16   8     4320.73     4137.73    198.24 o 
  -7  16   8      350.91      309.74     87.04 o 
  -6  16   8    17631.37    17933.75    597.79 o 
  -5  16   8       18.10        7.58     48.35 o 
  -4  16   8    20582.31    20816.73    428.45 o 
  -3  16   8        0.82       27.18     53.84 o 
  -2  16   8     9210.71     9392.05    267.51 o 
  -1  16   8       56.51      -10.45     32.67 o 
   0  16   8     7404.81     7735.78    306.42 o 
   1  16   8       14.86        3.92     41.03 o 
   2  16   8    18664.60    19667.55    538.65 o 
   3  16   8       10.98      -55.67     55.67 o 
   4  16   8    10982.82    11158.63    434.57 o 
   5  16   8        0.07       38.68     39.99 o 
   6  16   8     7656.50     8547.88    303.78 o 
  -8  17   8      132.35      177.21     57.76 o 
  -7  17   8        8.29       66.91     82.59 o 
  -6  17   8     1253.67     1502.61     84.70 o 
  -5  17   8      874.25      779.76     97.50 o 
  -4  17   8     1472.79     1689.85     70.06 o 
  -3  17   8       40.96       20.91     35.02 o 
  -2  17   8      845.47      996.72     67.44 o 
  -1  17   8      268.55      275.75     38.68 o 
   0  17   8      153.78      118.92     74.23 o 
   1  17   8       37.06       45.22     44.69 o 
   2  17   8       19.13      -11.50     56.98 o 
   3  17   8      255.51      320.19     77.37 o 
   4  17   8      110.85       -0.52     59.07 o 
  -6  18   8     9063.84     9721.30    224.80 o 
  -5  18   8      335.90      379.78     59.33 o 
  -4  18   8    10925.98    11124.68    248.17 o 
  -3  18   8      149.30      106.90     45.74 o 
  -2  18   8     7715.67     8231.35    192.32 o 
  -1  18   8        3.55       49.14     49.40 o 
   0  18   8     6788.49     6710.41    375.17 o 
   2  18   8    14346.17    14436.03    547.90 o 
 -17   0   9    10648.18    11703.06    468.82 o 
 -15   0   9     6790.03     6936.79    301.94 o 
 -13   0   9    11257.35    11870.25    460.40 o 
 -11   0   9    39829.42    41996.68   1460.83 o 
  -9   0   9    24949.96    26705.99    531.00 o 
  -7   0   9     1164.93     1074.03     46.80 o 
  -5   0   9    26248.63    26107.20    516.12 o 
  -3   0   9    45118.43    46393.21   1947.62 o 
  -1   0   9     1330.41     1226.34     59.36 o 
   1   0   9    32981.95    33827.41    660.29 o 
   3   0   9    21448.48    21051.53    702.22 o 
   5   0   9     2389.89     2563.01    127.09 o 
   7   0   9      653.81      647.23     74.50 o 
   9   0   9    12479.75    13109.26    464.91 o 
  11   0   9     7764.93     8177.18    315.85 o 
 -17   1   9     2617.42     2847.61    124.72 o 
 -16   1   9        9.81       50.18     47.83 o 
 -15   1   9     1540.26     1908.70     96.47 o 
 -14   1   9      280.53      359.40    117.36 o 
 -13   1   9     3906.37     4237.84    254.75 o 
 -12   1   9       68.23       50.97     58.02 o 
 -11   1   9    10016.32    10584.57    230.73 o 
 -10   1   9        2.09      -12.02     23.52 o 
  -9   1   9     5691.18     6057.53    100.23 o 
  -8   1   9     2492.77     2626.27     54.14 o 
  -7   1   9     1472.50     1556.79     39.74 o 
  -6   1   9      178.13      138.79     21.43 o 
  -5   1   9    27979.92    27404.31    382.46 o 
  -4   1   9     1449.02     1400.79     35.56 o 
  -3   1   9    40425.28    40034.96    600.58 o 
  -2   1   9     4516.77     4768.14     98.16 o 
  -1   1   9     1766.90     1489.07     39.49 o 
   0   1   9     1288.99     1406.98     38.44 o 
   1   1   9    14494.89    13910.57    243.84 o 
   2   1   9       26.19       36.59     23.26 o 
   3   1   9    13972.50    13235.70    234.50 o 
   4   1   9      108.09      121.02     35.55 o 
   5   1   9     1144.42     1232.13     86.53 o 
   6   1   9      824.56      847.49     78.42 o 
   7   1   9     5321.95     5454.82    156.46 o 
   8   1   9       50.01       59.07     38.16 o 
   9   1   9    16472.45    17130.59    418.05 o 
  10   1   9       23.30       15.42     49.92 o 
  11   1   9     5041.02     5179.32    158.25 o 
  12   1   9      242.65      266.08     52.80 o 
 -17   2   9    12604.04    12966.75    360.55 o 
 -16   2   9      398.79      495.84     78.68 o 
 -15   2   9     7156.56     7320.48    268.46 o 
 -14   2   9     2133.24     2244.10    101.97 o 
 -13   2   9    11791.09    12245.18    334.72 o 
 -12   2   9        3.05        4.70     41.82 o 
 -11   2   9    29234.56    29029.73    579.13 o 
 -10   2   9       80.03       54.10     33.72 o 
  -9   2   9    21712.89    21751.06    342.51 o 
  -8   2   9      172.43      189.24     23.26 o 
  -7   2   9    18071.87    16905.85    305.41 o 
  -6   2   9     3207.07     3464.66     63.83 o 
  -5   2   9    49478.29    47996.21    657.42 o 
  -4   2   9        0.44       33.45     23.00 o 
  -3   2   9    53019.01    53060.41    790.67 o 
  -2   2   9     3433.72     3390.01     69.34 o 
  -1   2   9    13245.34    12645.30    201.57 o 
   0   2   9      364.57      298.25     25.09 o 
   1   2   9    15737.75    14739.41    258.09 o 
   2   2   9     7404.93     7676.80    198.51 o 
   3   2   9    34925.11    34535.82    579.27 o 
   4   2   9      179.12      122.59     26.40 o 
   5   2   9     7187.50     6800.73    183.77 o 
   6   2   9     1399.03     1436.88     67.45 o 
   7   2   9     3029.70     2889.51     99.90 o 
   8   2   9      149.64      173.55     55.15 o 
   9   2   9    11686.67    12044.59    305.62 o 
  10   2   9        0.43       44.69     42.60 o 
  11   2   9     2914.58     3187.48    114.01 o 
  12   2   9        5.99       29.53     57.24 o 
 -16   3   9      105.22      105.33     53.58 o 
 -15   3   9      330.57      361.23     64.04 o 
 -14   3   9       15.76       49.66     46.26 o 
 -13   3   9      584.74      498.48     56.20 o 
 -12   3   9       17.70      -14.38     30.84 o 
 -11   3   9     6200.29     6439.54    133.20 o 
 -10   3   9      215.38      245.43     33.46 o 
  -9   3   9     8698.80     8842.26    152.94 o 
  -8   3   9      345.33      391.56     29.80 o 
  -7   3   9    10193.65    10266.10    155.13 o 
  -6   3   9       27.64       20.65     21.69 o 
  -5   3   9    20573.54    19992.76    309.72 o 
  -4   3   9     1564.78     1700.47     44.19 o 
  -3   3   9    15039.19    15347.75    241.57 o 
  -2   3   9     2020.34     2285.78     56.75 o 
  -1   3   9     4176.16     3866.88     73.01 o 
   0   3   9      288.24      329.61     21.96 o 
   1   3   9    40123.97    38358.22    640.38 o 
   2   3   9      340.17      377.19     32.94 o 
   3   3   9    47814.41    47305.82    786.18 o 
   4   3   9      214.17      221.39     27.97 o 
   5   3   9     5225.43     5251.54    150.19 o 
   6   3   9      165.07      183.49     40.51 o 
   7   3   9    10041.60     9834.27    348.80 o 
   8   3   9      297.88      249.62     45.48 o 
   9   3   9    15234.58    15878.60    390.17 o 
  10   3   9        7.48        6.01     35.02 o 
  11   3   9     5151.37     5802.43    172.11 o 
  12   3   9       10.61       41.03     47.05 o 
 -16   4   9       52.05       38.42     77.10 o 
 -15   4   9    10873.83    10906.33    307.88 o 
 -14   4   9        0.31      -15.68     39.73 o 
 -13   4   9     7668.08     7515.02    297.04 o 
 -12   4   9      420.84      461.09     45.22 o 
 -11   4   9    23853.61    23145.11    407.77 o 
 -10   4   9      132.26      144.28     32.67 o 
  -9   4   9    20117.45    19462.78    345.47 o 
  -8   4   9       73.06       89.13     27.71 o 
  -7   4   9    28955.61    28441.40    564.14 o 
  -6   4   9      397.15      450.38     30.32 o 
  -5   4   9    48424.21    46623.74    799.62 o 
  -4   4   9      984.29     1185.37     41.05 o 
  -3   4   9    40484.52    40338.76    672.56 o 
  -2   4   9      678.97      690.41     36.08 o 
  -1   4   9    18979.83    18840.46    291.46 o 
   0   4   9       93.61      104.29     19.86 o 
   1   4   9    18940.33    18091.73    312.88 o 
   2   4   9      134.43       90.70     24.57 o 
   3   4   9    30596.62    30012.66    643.99 o 
   4   4   9     1593.00     1560.66     48.63 o 
   5   4   9    11163.98    10884.85    228.19 o 
   6   4   9      931.13      916.00     57.77 o 
   7   4   9     9850.71     9752.73    251.63 o 
   8   4   9       10.10       37.38     36.33 o 
   9   4   9     6529.67     6652.73    186.56 o 
  10   4   9        0.71       -9.41     40.51 o 
  11   4   9     1804.93     1899.87     87.84 o 
  12   4   9       96.65       24.05     53.84 o 
 -16   5   9      149.20      149.24     51.75 o 
 -15   5   9     1793.32     1669.02     96.21 o 
 -14   5   9       99.73       77.63     36.85 o 
 -13   5   9     2811.74     2747.49    147.48 o 
 -12   5   9       13.03       10.98     40.77 o 
 -11   5   9     9613.08     9558.79    218.11 o 
 -10   5   9       86.50       85.99     31.63 o 
  -9   5   9     1817.86     1840.73     68.24 o 
  -8   5   9     1214.58     1326.28     57.26 o 
  -7   5   9     8522.13     8803.81    194.59 o 
  -6   5   9     1606.94     1444.12     55.43 o 
  -5   5   9    22429.95    21257.65    364.67 o 
  -4   5   9     3998.08     3929.25     96.29 o 
  -3   5   9    18093.29    16829.37    292.63 o 
  -2   5   9      177.01      117.10     23.52 o 
  -1   5   9     7608.52     7427.73    158.98 o 
   0   5   9      378.80      423.20     25.09 o 
   1   5   9    22195.00    20749.89    356.18 o 
   2   5   9      483.09      451.70     31.37 o 
   3   5   9    28531.58    27844.05    471.99 o 
   4   5   9      654.49      610.38     35.03 o 
   5   5   9     4824.40     5011.98    178.17 o 
   6   5   9       19.37       18.03     37.11 o 
   7   5   9     7585.85     7886.17    210.95 o 
   8   5   9        0.08       30.32     39.47 o 
   9   5   9    13728.03    14053.90    350.76 o 
  10   5   9       41.02       94.88     43.39 o 
  11   5   9     5490.60     5928.20    202.20 o 
  12   5   9      238.75      284.38     75.80 o 
 -16   6   9       50.93        7.58     40.51 o 
 -15   6   9     5571.17     5367.76    240.14 o 
 -14   6   9      360.37      396.25     60.38 o 
 -13   6   9    12076.50    12168.50    322.91 o 
 -12   6   9      123.96       85.73     45.74 o 
 -11   6   9    24913.07    24373.62    492.31 o 
 -10   6   9       36.01       12.02     32.67 o 
  -9   6   9     9772.74    10064.33    223.13 o 
  -8   6   9       11.71       25.09     37.64 o 
  -7   6   9     7640.83     7924.71    243.24 o 
  -6   6   9      152.81      144.80     33.19 o 
  -5   6   9    23404.54    23637.97    481.11 o 
  -4   6   9       49.12       61.42     23.00 o 
  -3   6   9    13865.57    13792.71    248.42 o 
  -2   6   9      689.33      787.90     34.25 o 
  -1   6   9    17179.04    17380.53    271.21 o 
   0   6   9        0.13       -3.66     19.60 o 
   1   6   9    15882.19    15655.11    246.38 o 
   2   6   9      201.32      276.02     29.01 o 
   3   6   9    28162.65    27643.20    468.94 o 
   4   6   9       10.35       14.90     34.76 o 
   5   6   9     1671.44     1702.33     60.13 o 
   6   6   9       20.10       41.03     30.84 o 
   7   6   9     6128.80     6329.92    176.88 o 
   8   6   9        0.17       24.31     39.47 o 
   9   6   9     6827.15     6989.06    271.86 o 
  10   6   9      277.99      235.50     76.06 o 
  11   6   9     4706.08     5093.91    227.55 o 
 -16   7   9       24.08       93.57     51.23 o 
 -15   7   9     3625.93     3660.32    133.63 o 
 -14   7   9       17.44       64.04     67.43 o 
 -13   7   9     3448.41     3474.21    126.57 o 
 -12   7   9       42.44       36.59     41.03 o 
 -11   7   9     4979.81     4926.47    126.35 o 
 -10   7   9       38.50       28.49     35.02 o 
  -9   7   9     5470.01     5533.94    136.32 o 
  -8   7   9      886.41      866.59     49.15 o 
  -7   7   9     1975.59     2025.69     68.77 o 
  -6   7   9        2.22       36.33     36.85 o 
  -5   7   9    28649.40    28568.05    567.09 o 
  -4   7   9      188.66      231.32     33.98 o 
  -3   7   9    21293.31    20981.66    393.07 o 
  -2   7   9      239.35      219.04     23.79 o 
  -1   7   9     4520.58     4823.16     98.12 o 
   0   7   9      310.94      373.78     26.66 o 
   1   7   9     8523.85     8485.17    142.73 o 
   2   7   9      588.38      502.15     32.94 o 
   3   7   9    10437.17    10344.47    227.90 o 
   4   7   9     1608.28     1545.71     57.52 o 
   5   7   9     2519.42     2614.16     76.62 o 
   6   7   9        0.04       -4.97     27.44 o 
   7   7   9     7814.62     8080.98    216.18 o 
   8   7   9      504.61      521.21     73.45 o 
   9   7   9    14459.89    14456.58    359.94 o 
  11   7   9     4276.11     4187.08    200.59 o 
 -15   8   9     6808.60     6387.37    196.74 o 
 -14   8   9      707.82      748.64     68.49 o 
 -13   8   9     8621.55     8583.31    282.14 o 
 -12   8   9     1096.20     1007.75     55.16 o 
 -11   8   9    16504.63    16634.98    348.10 o 
 -10   8   9      106.93      108.73     37.64 o 
  -9   8   9    15313.97    15177.71    318.23 o 
  -8   8   9       71.42       77.63     33.72 o 
  -7   8   9    10733.11    11086.55    239.43 o 
  -6   8   9      139.34      121.02     35.81 o 
  -5   8   9    22323.28    22010.75    444.20 o 
  -4   8   9      632.34      626.33     56.46 o 
  -3   8   9    31175.27    31936.84    630.28 o 
  -2   8   9       73.23       95.66     23.00 o 
  -1   8   9     8111.51     8552.37    144.02 o 
   0   8   9     1289.83     1281.34     39.48 o 
   1   8   9    13130.92    12615.72    203.41 o 
   2   8   9       13.64        4.18     24.05 o 
   3   8   9    13713.83    12939.22    233.01 o 
   4   8   9     5785.29     5789.05    134.50 o 
   5   8   9     7223.25     7200.71    161.74 o 
   6   8   9      172.01      127.03     33.72 o 
   7   8   9     3038.00     3056.70    187.76 o 
   8   8   9       21.42        0.00     36.59 o 
   9   8   9     7048.05     6835.17    278.92 o 
  10   8   9      119.12       76.58     72.14 o 
 -15   9   9       50.14       93.31    131.21 o 
 -14   9   9        0.13       42.34     49.66 o 
 -13   9   9      785.63      698.72     63.52 o 
 -12   9   9       18.57      -59.07     62.99 o 
 -11   9   9     3412.25     3586.98    103.56 o 
 -10   9   9       87.06       92.26     33.98 o 
  -9   9   9     6454.98     6524.20    156.22 o 
  -8   9   9      773.37      745.01     50.97 o 
  -7   9   9     4292.25     4646.66    119.81 o 
  -6   9   9     2810.34     2815.00     85.26 o 
  -5   9   9    13413.18    13527.05    285.45 o 
  -4   9   9       51.95       55.15     32.15 o 
  -3   9   9    10088.39    10787.35    232.35 o 
  -2   9   9      484.55      454.57     33.46 o 
  -1   9   9     3685.37     4113.85     80.57 o 
   0   9   9       95.23       63.25     22.74 o 
   1   9   9    16785.57    16232.90    256.78 o 
   2   9   9      107.95       67.70     27.71 o 
   3   9   9    27649.51    26054.63    445.68 o 
   4   9   9      347.50      311.05     37.38 o 
   5   9   9     6092.90     6112.78    141.56 o 
   6   9   9      795.80      745.26     43.92 o 
   7   9   9     7512.68     7435.72    169.31 o 
   8   9   9       18.84      -30.32     59.59 o 
   9   9   9    13441.40    13577.50    490.28 o 
  10   9   9      196.51      142.45     67.96 o 
 -14  10   9      145.93      102.98     47.83 o 
 -13  10   9     6286.64     6556.91    198.57 o 
 -12  10   9        0.69       19.60     58.02 o 
 -11  10   9    19138.50    19173.76    447.30 o 
 -10  10   9     2069.87     1920.68     73.21 o 
  -9  10   9    14177.60    14322.45    303.95 o 
  -8  10   9      389.31      361.23     56.72 o 
  -7  10   9    13980.26    14261.72    301.64 o 
  -6  10   9      252.94      198.39     37.12 o 
  -5  10   9    45626.58    45055.55   1278.27 o 
  -4  10   9      680.51      720.69     46.79 o 
  -3  10   9    33520.00    33499.46    705.35 o 
  -2  10   9      167.78      207.01     30.58 o 
  -1  10   9     2937.17     3166.82     76.89 o 
   0  10   9      983.23     1068.94     38.43 o 
   1  10   9     9235.83     9348.04    157.37 o 
   2  10   9     1457.68     1445.77     49.94 o 
   3  10   9    15777.31    15266.12    272.10 o 
   4  10   9      360.18      316.01     36.59 o 
   5  10   9    13853.00    13407.51    277.46 o 
   6  10   9       79.63       38.94     36.85 o 
   7  10   9     4899.33     4813.47    163.48 o 
   8  10   9       60.19       98.01     64.04 o 
   9  10   9     6662.41     6690.83    277.32 o 
 -14  11   9        3.26        3.66     44.17 o 
 -13  11   9      424.19      425.79     59.86 o 
 -12  11   9       29.13       30.84     66.91 o 
 -11  11   9     3969.00     4013.22    114.55 o 
 -10  11   9       13.99      -18.03     33.46 o 
  -9  11   9     4088.92     4060.05    111.94 o 
  -8  11   9       84.81       67.69     35.02 o 
  -7  11   9     3244.84     3508.32    170.77 o 
  -6  11   9      486.46      433.65     43.13 o 
  -5  11   9     9146.58     9387.03    209.20 o 
  -4  11   9     2298.07     2352.05     89.43 o 
  -3  11   9    11339.77    11794.91    220.04 o 
  -2  11   9      174.31      182.70     30.32 o 
  -1  11   9     4330.82     4586.97    100.71 o 
   0  11   9        5.14       29.27     57.50 o 
   1  11   9    22586.66    22708.45    392.42 o 
   2  11   9      804.75      776.11     39.21 o 
   3  11   9    16256.30    15501.71    276.55 o 
   4  11   9      312.79      274.71     37.38 o 
   5  11   9     6001.88     6161.41    168.49 o 
   6  11   9        4.96       32.93     42.34 o 
   7  11   9     7809.13     8142.11    429.17 o 
   8  11   9      147.50      182.18     72.14 o 
   9  11   9     8381.19     9007.49    353.54 o 
 -13  12   9     5353.45     5207.07    139.16 o 
 -12  12   9       51.20       10.72     37.90 o 
 -11  12   9    14874.62    15104.91    323.53 o 
 -10  12   9        3.06      -12.28     34.50 o 
  -9  12   9    10475.46    10770.50    246.11 o 
  -8  12   9      479.17      506.57     57.77 o 
  -7  12   9     4227.35     4317.06    140.46 o 
  -6  12   9      389.33      417.43     49.92 o 
  -5  12   9    11355.26    11643.23    408.84 o 
  -4  12   9        6.94       24.57     39.21 o 
  -3  12   9    22780.77    22637.11    466.17 o 
  -2  12   9      164.33      152.12     29.54 o 
  -1  12   9     4652.50     4940.46    106.99 o 
   0  12   9      242.27      216.16     45.48 o 
   1  12   9     6335.80     6539.06    132.40 o 
   2  12   9      418.22      427.89     35.29 o 
   3  12   9    14278.42    13668.34    282.45 o 
   4  12   9     1147.64     1243.30     54.64 o 
   5  12   9     5088.79     4810.25    151.46 o 
   6  12   9       28.61       99.06     45.48 o 
   7  12   9     3211.47     3077.79    114.80 o 
   8  12   9      275.68      306.86     71.09 o 
   9  12   9     4670.02     4727.61    220.22 o 
 -12  13   9      142.05       97.75     48.88 o 
 -11  13   9     4051.47     4250.85    120.56 o 
 -10  13   9       27.10       39.73     39.47 o 
  -9  13   9     2220.26     2304.24    140.67 o 
  -8  13   9      352.23      385.02     54.63 o 
  -7  13   9     3096.25     3027.94    111.92 o 
  -6  13   9      176.19      182.96     47.57 o 
  -5  13   9     9451.99     9655.12    494.28 o 
  -4  13   9       53.89       54.10     44.17 o 
  -3  13   9    16624.79    16786.14    348.12 o 
  -2  13   9       15.26       29.80     27.44 o 
  -1  13   9     2620.63     2737.52     72.17 o 
   0  13   9        3.94       26.66     27.44 o 
   1  13   9     7523.86     7704.14    240.25 o 
   2  13   9      546.40      543.69     43.39 o 
   3  13   9     7159.42     7261.28    165.12 o 
   4  13   9       46.74       12.02     38.94 o 
   5  13   9     1182.20     1181.60     72.93 o 
   6  13   9       26.89      -15.42     61.68 o 
   7  13   9     5244.26     5104.53    164.27 o 
   8  13   9       32.09       82.59     68.48 o 
 -12  14   9        1.36      -21.95     67.69 o 
 -11  14   9    11003.05    11019.67    248.44 o 
 -10  14   9       75.12       67.43     40.77 o 
  -9  14   9     7086.68     7451.60    306.92 o 
  -8  14   9        4.94       -9.67     66.91 o 
  -7  14   9     2691.14     2811.44    112.18 o 
  -6  14   9       25.21      -34.76     34.76 o 
  -5  14   9     9787.06     9973.82    279.33 o 
  -4  14   9      366.83      387.11     43.13 o 
  -3  14   9     7434.51     7723.98    178.48 o 
  -2  14   9        0.64       35.81     56.72 o 
  -1  14   9     7602.04     7969.91    159.12 o 
   0  14   9       87.84       52.01     32.41 o 
   1  14   9     5998.07     6241.88    151.22 o 
   2  14   9      143.77      118.40     35.81 o 
   3  14   9     9041.22     8930.17    353.88 o 
   4  14   9       33.42       -3.40     54.63 o 
   5  14   9     1717.48     1541.68     80.78 o 
   6  14   9      355.46      276.28    146.37 o 
   7  14   9     2455.13     2438.11    104.85 o 
 -11  15   9     2167.32     2041.90     98.83 o 
  -9  15   9     3332.27     3664.09    135.72 o 
  -8  15   9      607.08      626.03     63.26 o 
  -7  15   9     3320.85     3245.50    123.17 o 
  -6  15   9      493.76      550.48     61.95 o 
  -5  15   9     6318.36     6019.34    181.83 o 
  -4  15   9      117.89      103.76     36.85 o 
  -3  15   9     2417.80     2407.61     94.39 o 
  -2  15   9      189.89      225.30     36.07 o 
  -1  15   9     4156.05     3891.23    106.19 o 
   0  15   9       85.44      113.96     34.76 o 
   1  15   9     5921.86     6061.04    176.07 o 
   2  15   9       15.93      -39.47     50.71 o 
   3  15   9     9491.25     9369.52    370.90 o 
   4  15   9      186.35      198.91     74.23 o 
   5  15   9     3136.62     3103.07    163.69 o 
   6  15   9       28.35      118.40     54.10 o 
  -9  16   9     7275.25     7750.34    229.46 o 
  -8  16   9      111.15       87.56     54.63 o 
  -7  16   9     7760.95     8085.09    231.58 o 
  -6  16   9      191.35        8.89     57.50 o 
  -5  16   9    13406.81    14121.40    303.55 o 
  -4  16   9      144.91      125.46     37.38 o 
  -3  16   9    10207.57    11030.71    250.26 o 
  -2  16   9      273.61      309.99     41.82 o 
  -1  16   9     3894.49     4086.85    113.76 o 
   0  16   9       74.87      100.63     35.28 o 
   1  16   9     4411.43     4844.82    218.39 o 
   2  16   9      187.44      198.91     67.96 o 
   3  16   9     7934.30     8187.52    333.90 o 
   4  16   9       11.52       -1.05     63.51 o 
   5  16   9     3389.94     3647.83    103.03 o 
  -8  17   9       56.95       47.57     81.02 o 
  -7  17   9     1246.33     1326.67    110.58 o 
  -6  17   9        3.69       -3.66     37.11 o 
  -5  17   9     2629.32     2561.61     87.33 o 
  -4  17   9     1097.12     1203.79     59.86 o 
  -3  17   9     2789.44     2837.80     97.79 o 
  -2  17   9      231.27      279.41     44.43 o 
  -1  17   9     1497.70     1671.29     72.15 o 
   0  17   9      142.63      169.63     50.71 o 
   1  17   9     6543.37     6804.96    386.15 o 
   2  17   9       38.11       67.17     60.38 o 
   3  17   9     9316.97     9264.22    372.95 o 
  -5  18   9     7055.43     7561.90    225.00 o 
  -4  18   9      100.31      123.11     45.74 o 
  -3  18   9     6412.78     6660.03    166.38 o 
  -1  18   9     3649.17     3867.12    142.52 o 
   0  18   9        0.84      -58.02     58.02 o 
   1  18   9     4894.56     5027.23    171.58 o 
 -16   0  10      447.11      436.51     86.26 o 
 -14   0  10      493.35      439.39     84.69 o 
 -12   0  10     5136.50     5157.22    234.41 o 
 -10   0  10     2794.49     2847.95     83.42 o 
  -8   0  10      890.55      912.36     46.53 o 
  -6   0  10      785.47     1063.73     46.27 o 
  -4   0  10      287.55      304.78     30.84 o 
  -2   0  10     6859.68     7131.10    227.86 o 
   0   0  10     1443.31     1398.10     63.28 o 
   2   0  10     2362.82     2418.57     87.61 o 
   4   0  10        1.99        9.41     44.43 o 
   6   0  10      292.85      235.24     61.69 o 
   8   0  10      222.42      135.65     56.72 o 
  10   0  10      511.86      526.43     77.63 o 
  12   0  10      237.20      244.12     79.46 o 
 -17   1  10      465.02      489.57    145.07 o 
 -16   1  10    12657.71    13728.87    376.29 o 
 -15   1  10      221.50      374.29     90.70 o 
 -14   1  10     8572.23     8763.72    253.88 o 
 -13   1  10      223.10      230.53     57.76 o 
 -12   1  10    33369.29    33955.55    845.46 o 
 -11   1  10        4.32      -11.76     31.36 o 
 -10   1  10    25274.17    26187.24    408.83 o 
  -9   1  10      296.94      344.24     26.66 o 
  -8   1  10     7594.16     7728.21    122.02 o 
  -7   1  10     1210.75     1234.81     36.08 o 
  -6   1  10    17971.95    17023.27    333.01 o 
  -5   1  10      482.69      512.35     25.62 o 
  -4   1  10    86049.34    86574.77   1279.58 o 
  -3   1  10      985.81     1072.70     43.92 o 
  -2   1  10    44236.72    44205.03    736.63 o 
  -1   1  10     2687.22     2943.46     60.68 o 
   0   1  10    27538.07    28289.85    479.10 o 
   1   1  10      882.80      807.81     35.82 o 
   2   1  10    46029.50    46513.81    884.65 o 
   3   1  10       19.13       55.67     30.32 o 
   4   1  10    30513.58    29942.90    775.20 o 
   5   1  10       18.87       -0.26     51.49 o 
   6   1  10     5141.11     5353.72    153.84 o 
   7   1  10       58.29       26.66     36.33 o 
   8   1  10    15224.73    14707.42    363.73 o 
   9   1  10      121.02      110.82     41.04 o 
  10   1  10    15610.57    16464.05    405.84 o 
  11   1  10      816.66      871.50     62.47 o 
  12   1  10     4568.30     4837.65    152.74 o 
 -17   2  10       75.12       28.23     49.14 o 
 -16   2  10     4507.56     4498.27    228.85 o 
 -15   2  10      251.97      367.50     51.49 o 
 -14   2  10     1263.60     1334.29    112.93 o 
 -13   2  10       42.01       83.38     46.78 o 
 -12   2  10     1675.05     1639.80     66.15 o 
 -11   2  10      259.58      208.84     31.89 o 
 -10   2  10     3915.78     4023.35     82.92 o 
  -9   2  10      526.15      525.15     33.46 o 
  -8   2  10     4483.87     4548.14     79.80 o 
  -7   2  10      185.52      206.23     23.26 o 
  -6   2  10     3249.15     3026.62     58.60 o 
  -5   2  10      272.27      257.73     25.35 o 
  -4   2  10     6072.02     6076.11    107.35 o 
  -3   2  10      330.64      422.15     26.14 o 
  -2   2  10       14.15       23.26     23.78 o 
  -1   2  10       53.00       81.55     20.65 o 
   0   2  10      695.71      775.62     33.20 o 
   1   2  10     1763.97     1739.42     58.31 o 
   2   2  10      702.14      766.46     52.54 o 
   3   2  10      345.32      282.82     43.13 o 
   4   2  10       70.67       41.56     33.46 o 
   5   2  10      118.56      139.83     39.99 o 
   6   2  10      156.91      139.57     40.51 o 
   7   2  10        0.14        0.78     46.26 o 
   8   2  10      513.04      413.26     47.83 o 
   9   2  10        2.46       16.73     38.68 o 
  10   2  10       91.93       65.34     42.34 o 
  11   2  10      591.13      491.15     85.21 o 
  12   2  10      132.05      103.50     94.09 o 
 -16   3  10     6570.99     6714.25    210.87 o 
 -15   3  10      136.64      105.59     46.79 o 
 -14   3  10     3228.05     3186.43    122.91 o 
 -13   3  10      496.61      428.94     43.65 o 
 -12   3  10    26185.41    25425.02    512.61 o 
 -11   3  10       47.51       77.10     28.75 o 
 -10   3  10    48957.96    48658.49   1311.17 o 
  -9   3  10       41.60       10.98     23.78 o 
  -8   3  10    23142.11    21877.47    344.48 o 
  -7   3  10      156.34      172.25     23.26 o 
  -6   3  10    39935.96    38105.21    574.58 o 
  -5   3  10      232.62      264.26     25.88 o 
  -4   3  10    82256.70    83654.30   1237.61 o 
  -3   3  10      257.52      275.24     24.57 o 
  -2   3  10    38567.29    37797.63    631.20 o 
  -1   3  10      554.53      580.06     30.32 o 
   0   3  10    36190.11    34744.12    582.17 o 
   1   3  10      267.24      227.40     26.92 o 
   2   3  10    79008.73    77898.73   1465.01 o 
   3   3  10      493.75      468.68     37.64 o 
   4   3  10    54148.54    52097.21    988.92 o 
   5   3  10       39.18       30.58     52.01 o 
   6   3  10     9481.63     9237.52    239.85 o 
   7   3  10        1.24       26.66     50.97 o 
   8   3  10    12794.74    12831.34    393.17 o 
   9   3  10       53.59       28.23     56.46 o 
  10   3  10    12600.58    13421.92    339.13 o 
  11   3  10      224.24      263.20     49.40 o 
 -16   4  10     3795.62     3729.43    198.75 o 
 -15   4  10      241.29      240.73     50.45 o 
 -14   4  10     1331.14     1297.44     61.43 o 
 -13   4  10        9.45        8.63     31.10 o 
 -12   4  10     2669.21     2544.05     83.15 o 
 -11   4  10      140.55       76.06     31.36 o 
 -10   4  10     4032.25     4003.98     99.66 o 
  -9   4  10      206.24      217.73     33.20 o 
  -8   4  10     1559.84     1633.33     63.27 o 
  -7   4  10       13.45       11.24     30.06 o 
  -6   4  10     4160.36     4192.25     89.74 o 
  -5   4  10     3412.83     3519.04     78.48 o 
  -4   4  10     3661.98     3755.61     82.15 o 
  -3   4  10        0.07       12.55     22.22 o 
  -2   4  10      688.57      788.95     33.98 o 
  -1   4  10      663.31      842.80     35.55 o 
   0   4  10      528.22      482.81     30.32 o 
   1   4  10     1619.72     1471.83     46.28 o 
   2   4  10      821.96      836.54     42.87 o 
   3   4  10     2111.01     2084.87    117.41 o 
   4   4  10        9.05       29.01     30.06 o 
   5   4  10       64.25       58.29     36.59 o 
   6   4  10      103.32       72.92     34.76 o 
   7   4  10      227.94      245.96     42.34 o 
   8   4  10      454.93      469.97     68.22 o 
   9   4  10       30.71        6.27     38.68 o 
  10   4  10      955.56      972.95     65.61 o 
  11   4  10       38.70       39.99     50.71 o 
 -16   5  10     6829.18     6766.46    211.92 o 
 -15   5  10        0.61       39.47     38.94 o 
 -14   5  10    10206.73     9913.80    224.62 o 
 -13   5  10        2.40      -20.65     41.56 o 
 -12   5  10    11659.33    11375.53    249.07 o 
 -11   5  10        0.38       48.61     43.13 o 
 -10   5  10    36818.29    35767.13    706.57 o 
  -9   5  10     3269.09     3265.64     96.77 o 
  -8   5  10    15493.40    15132.04    314.97 o 
  -7   5  10     2135.62     2207.54     71.13 o 
  -6   5  10    34516.54    32693.42    644.61 o 
  -5   5  10      185.51      151.86     26.92 o 
  -4   5  10    55937.41    54091.22    896.06 o 
  -3   5  10        7.56       23.52     22.22 o 
  -2   5  10    43690.61    44053.01    659.77 o 
  -1   5  10      663.57      733.52     34.77 o 
   0   5  10    18457.94    17484.59    304.06 o 
   1   5  10      305.37      287.00     28.49 o 
   2   5  10    55577.71    54279.96    899.93 o 
   3   5  10       26.61       48.09     30.84 o 
   4   5  10    25446.20    26091.60    509.19 o 
   5   5  10      855.89      873.37     55.94 o 
   6   5  10     7610.47     7598.69    204.15 o 
   7   5  10       34.66       -9.67     34.50 o 
   8   5  10    15278.13    15689.18    394.36 o 
   9   5  10      157.18      104.55     43.65 o 
  10   5  10    15074.05    16251.98    402.38 o 
  11   5  10      612.07      524.09     56.72 o 
 -16   6  10      578.83      470.24     82.60 o 
 -15   6  10       42.72       32.41     45.48 o 
 -14   6  10     1024.98      935.32     70.06 o 
 -13   6  10      394.24      240.21     48.62 o 
 -12   6  10     1246.37     1242.28     59.87 o 
 -11   6  10       45.44       -7.84     35.02 o 
 -10   6  10     7245.59     7175.31    167.77 o 
  -9   6  10      469.28      526.70     45.22 o 
  -8   6  10      112.35      163.10     37.11 o 
  -7   6  10       15.67       -6.53     30.32 o 
  -6   6  10      315.02      337.97     38.16 o 
  -5   6  10      590.69      539.28     41.04 o 
  -4   6  10      172.88      211.45     26.92 o 
  -3   6  10       48.73       48.61     24.31 o 
  -2   6  10      579.08      631.55     29.54 o 
  -1   6  10       42.87       83.64     25.09 o 
   0   6  10     5643.63     5619.90    113.06 o 
   1   6  10      278.09      263.47     28.75 o 
   2   6  10      210.71      210.41     27.71 o 
   3   6  10     1910.65     1770.69     61.18 o 
   4   6  10        2.22        1.31     37.11 o 
   5   6  10        0.29      -18.30     43.65 o 
   6   6  10       12.31       27.97     36.59 o 
   7   6  10       25.64       23.00     38.16 o 
   8   6  10      119.90       62.99     39.99 o 
   9   6  10       21.57       38.42     54.36 o 
  10   6  10      260.92      294.57     54.63 o 
  11   6  10        3.12       -7.84     56.72 o 
 -16   7  10     9674.32     9279.79    261.73 o 
 -15   7  10      548.15      538.46     58.81 o 
 -14   7  10     8999.10     8760.63    246.55 o 
 -13   7  10      215.92      200.74     52.28 o 
 -12   7  10    13864.74    13679.52    292.89 o 
 -11   7  10        8.58      -16.99     39.99 o 
 -10   7  10    26135.11    26337.15    529.74 o 
  -9   7  10       81.00       15.42     32.15 o 
  -8   7  10     5533.95     5892.11    142.08 o 
  -7   7  10       68.12       51.23     33.19 o 
  -6   7  10    21785.99    21898.52    442.52 o 
  -5   7  10      157.01      138.79     33.46 o 
  -4   7  10    43544.71    43104.89    841.40 o 
  -3   7  10     1616.17     1689.33     56.48 o 
  -2   7  10    25839.01    26321.24    407.84 o 
  -1   7  10       37.35       20.65     23.78 o 
   0   7  10     5964.13     6025.36    120.39 o 
   1   7  10     1404.97     1407.90     47.06 o 
   2   7  10    31493.67    30958.84    523.86 o 
   3   7  10      105.37      143.23     33.19 o 
   4   7  10    17496.70    17161.71    414.63 o 
   5   7  10        9.35        1.83     52.01 o 
   6   7  10     4918.03     4926.60    172.13 o 
   7   7  10      291.60      351.56     54.89 o 
   8   7  10    15308.68    15591.45    409.26 o 
   9   7  10        2.25       42.08     65.86 o 
  10   7  10    12999.02    13252.37    481.58 o 
 -15   8  10      170.46      134.35     47.57 o 
 -14   8  10      505.03      515.19     61.95 o 
 -13   8  10       76.30      -10.19     43.91 o 
 -12   8  10     2141.06     2132.98     77.65 o 
 -11   8  10     1003.03      865.27     54.64 o 
 -10   8  10     5909.95     5799.90    143.38 o 
  -9   8  10     1715.45     1667.01     65.89 o 
  -8   8  10      278.34      321.76     39.73 o 
  -7   8  10      548.65      525.67     44.44 o 
  -6   8  10      942.48     1041.49     53.07 o 
  -5   8  10        0.65      -15.16     30.32 o 
  -4   8  10     1403.19     1365.54     56.47 o 
  -3   8  10     1315.04     1372.84     55.16 o 
  -2   8  10       57.74       79.20     22.48 o 
  -1   8  10     1845.51     1857.25     54.39 o 
   0   8  10      216.72      222.69     29.80 o 
   1   8  10     1694.03     1638.83     51.25 o 
   2   8  10       42.80       87.30     27.18 o 
   3   8  10      292.52      269.22     30.32 o 
   4   8  10        9.40       14.11     34.24 o 
   5   8  10       37.97       -9.15     33.72 o 
   6   8  10      179.18      186.88     44.70 o 
   7   8  10      710.76      657.15     56.46 o 
   8   8  10      191.28      181.13     40.51 o 
  10   8  10      136.83      175.12     76.58 o 
 -15   9  10       67.25      110.30     72.14 o 
 -14   9  10     2223.73     2427.33    107.20 o 
 -13   9  10      115.43      101.15     48.09 o 
 -12   9  10    14453.69    14461.03    309.92 o 
 -11   9  10       21.72        6.80     35.55 o 
 -10   9  10    27107.19    26701.56    538.08 o 
  -9   9  10      338.67      339.27     41.30 o 
  -8   9  10    15393.37    15358.54    322.15 o 
  -7   9  10     1169.72     1143.74     56.47 o 
  -6   9  10    21984.80    22201.96    450.49 o 
  -5   9  10      924.45      874.44     49.93 o 
  -4   9  10    42954.04    42313.57    828.34 o 
  -3   9  10       89.30       39.99     32.15 o 
  -2   9  10    20024.32    20955.43    368.25 o 
  -1   9  10      127.09      150.29     28.49 o 
   0   9  10    11900.80    11742.69    214.32 o 
   1   9  10     1112.42     1152.62     45.75 o 
   2   9  10    30370.73    28779.29    490.07 o 
   3   9  10     1074.88      966.21     41.30 o 
   4   9  10    32468.87    31905.68    618.35 o 
   5   9  10       28.40      -21.17     34.50 o 
   6   9  10     7806.13     7771.42    230.56 o 
   7   9  10        9.64       61.16     57.50 o 
   8   9  10     9882.34    10203.34    383.49 o 
   9   9  10      259.90      404.87     88.61 o 
 -14  10  10     1184.48     1145.25    147.70 o 
 -12  10  10     3169.44     3094.81     97.02 o 
 -11  10  10      154.54      100.89     46.79 o 
 -10  10  10     1016.52     1102.63     57.51 o 
  -9  10  10       35.76       19.34     32.93 o 
  -8  10  10     3358.77     3415.27     97.81 o 
  -7  10  10        6.17       71.09     55.67 o 
  -6  10  10     2841.69     2882.88     87.34 o 
  -5  10  10      288.62      238.38     37.64 o 
  -4  10  10     4397.67     4427.52    114.58 o 
  -3  10  10     1345.83     1450.19     50.98 o 
  -2  10  10       10.62       21.69     25.88 o 
  -1  10  10     2424.48     2380.90     76.36 o 
   0  10  10      701.52      723.30     38.16 o 
   1  10  10      812.38      864.74     40.00 o 
   2  10  10     2165.00     2126.82     60.40 o 
   3  10  10      190.24      156.56     32.67 o 
   4  10  10        2.05       14.64     35.81 o 
   5  10  10       21.46        3.40     36.85 o 
   6  10  10       17.40       19.86     38.42 o 
   7  10  10        2.74       39.47     65.34 o 
   8  10  10     1160.87     1229.95    105.87 o 
   9  10  10       82.26       49.14     63.51 o 
 -14  11  10     2197.59     2198.00    103.01 o 
 -13  11  10       48.77       51.49     40.77 o 
 -12  11  10    10982.89    11394.31    254.21 o 
 -11  11  10       56.81       34.76     44.69 o 
 -10  11  10    14668.81    14733.52    351.07 o 
  -9  11  10      252.69      243.08     41.82 o 
  -8  11  10    15912.15    15827.25    452.11 o 
  -7  11  10      820.70      791.01     50.97 o 
  -6  11  10    18142.95    18275.92    577.71 o 
  -5  11  10        8.56       36.33    108.47 o 
  -4  11  10    38524.45    37504.72    996.49 o 
  -3  11  10        0.88      -14.38     47.57 o 
  -2  11  10    17031.44    17303.70    449.18 o 
  -1  11  10      983.76     1053.77     52.54 o 
   0  11  10    14999.73    15023.07    314.26 o 
   1  11  10      776.56      758.86     39.47 o 
   2  11  10    27517.61    27286.04    467.52 o 
   3  11  10        4.27       15.42     30.06 o 
   4  11  10    18853.18    18287.28    368.13 o 
   5  11  10       24.67        3.14     38.68 o 
   6  11  10     6362.04     6752.91    273.40 o 
   7  11  10      127.27      165.71     66.39 o 
   8  11  10     8729.61     8727.27    342.57 o 
 -13  12  10       59.89      -56.46     60.11 o 
 -12  12  10     1686.27     1661.93     71.89 o 
 -11  12  10      880.80      826.29     78.16 o 
 -10  12  10     1283.63     1333.50     64.83 o 
  -9  12  10     1255.94     1276.52     64.57 o 
  -8  12  10      347.71      392.86     53.32 o 
  -7  12  10       85.30       47.31     32.67 o 
  -6  12  10       95.23       96.97     35.81 o 
  -5  12  10      179.52      183.75     36.85 o 
  -4  12  10      231.50      352.60     50.97 o 
  -3  12  10      445.92      449.85     47.05 o 
  -2  12  10     1332.90     1350.29     65.62 o 
  -1  12  10        5.71      -21.95     31.10 o 
   0  12  10       12.99       24.31     29.27 o 
   1  12  10      112.53       89.39     41.04 o 
   2  12  10        1.84        9.41     31.63 o 
   3  12  10     2303.62     2295.42     74.26 o 
   4  12  10      208.65      173.03     39.73 o 
   5  12  10      313.02      350.25     52.28 o 
   6  12  10        1.50        5.23     55.67 o 
   7  12  10      178.77      103.77     73.97 o 
   8  12  10      468.48      448.27     91.22 o 
 -12  13  10     9514.00     9430.83    263.82 o 
 -11  13  10      105.68       60.64     41.30 o 
 -10  13  10     9506.56     9564.81    219.35 o 
  -9  13  10       30.03       95.40     39.47 o 
  -8  13  10     5969.87     5841.43    155.93 o 
  -7  13  10      116.32       94.88     34.24 o 
  -6  13  10    11070.69    11249.27    247.98 o 
  -5  13  10       35.18      -10.72     31.10 o 
  -4  13  10    25742.61    26535.03    506.94 o 
  -3  13  10      243.44      294.83     35.02 o 
  -2  13  10    11144.01    11178.03    302.20 o 
  -1  13  10        1.90       34.76     39.47 o 
   0  13  10     9740.80    10132.78    259.71 o 
   1  13  10       25.61       32.41     43.39 o 
   2  13  10    14004.71    13936.85    358.90 o 
   3  13  10      740.31      712.83     47.05 o 
   4  13  10     8024.22     7958.20    224.27 o 
   5  13  10       13.38      -26.92     51.23 o 
   6  13  10     5043.70     4804.91    216.31 o 
   7  13  10       19.43      -54.63     54.63 o 
 -11  14  10        4.99      -14.11     37.64 o 
 -10  14  10     1561.03     1521.51    142.22 o 
  -9  14  10       41.31      -32.93     32.93 o 
  -8  14  10      238.58      132.00     45.74 o 
  -7  14  10      992.93     1011.65     56.46 o 
  -6  14  10       18.27       12.02     34.76 o 
  -5  14  10      334.41      376.91     42.87 o 
  -4  14  10      101.02      151.86     32.93 o 
  -3  14  10      136.61       95.66     31.10 o 
  -2  14  10      872.97      966.67     63.78 o 
  -1  14  10       76.71       95.66     35.81 o 
   0  14  10      168.44      244.91     42.08 o 
   1  14  10      179.89      259.28     49.40 o 
   2  14  10        4.77       -0.26     30.84 o 
   3  14  10        3.29       -8.89     56.72 o 
   4  14  10       62.48       37.64     49.14 o 
   5  14  10      902.25      741.86     61.43 o 
   6  14  10       13.59      -53.84     58.02 o 
 -10  15  10    12916.56    12891.35    284.90 o 
  -9  15  10       61.03        7.84     35.81 o 
  -8  15  10     7644.35     7633.63    222.68 o 
  -7  15  10      734.52      713.61    112.66 o 
  -6  15  10     8522.44     8233.50    265.64 o 
  -5  15  10      599.84      647.99     47.83 o 
  -4  15  10    18051.99    18247.39    331.05 o 
  -3  15  10       21.89        4.18     44.17 o 
  -2  15  10    10373.19    10737.66    238.76 o 
  -1  15  10      162.98      162.05     48.35 o 
   0  15  10     6919.81     7210.85    171.12 o 
   1  15  10        2.58       36.33     42.08 o 
   2  15  10    14009.65    13717.12    515.73 o 
   3  15  10       51.20       65.60     61.42 o 
   4  15  10    11920.92    12109.97    464.48 o 
  -9  16  10        1.60        7.32     38.94 o 
  -8  16  10      330.97      394.42     47.57 o 
  -7  16  10      357.91      507.34     89.65 o 
  -6  16  10     1741.75     1895.93     75.03 o 
  -5  16  10      176.35      118.14     34.24 o 
  -4  16  10     1437.09     1663.44     72.41 o 
  -3  16  10       14.76       16.20     44.96 o 
  -2  16  10       32.83       46.52     35.81 o 
  -1  16  10     1231.53     1530.07     70.06 o 
   0  16  10       13.33       66.13     38.16 o 
   1  16  10      166.69      208.31     52.27 o 
   2  16  10      165.11      157.61     60.12 o 
   3  16  10      176.97      276.53     76.32 o 
   4  16  10        0.18      -48.35     54.89 o 
  -7  17  10        0.37      -32.15     47.05 o 
  -6  17  10    10557.27    10843.67    295.53 o 
  -5  17  10       63.67       19.60     30.84 o 
  -4  17  10    10077.82    10721.70    242.65 o 
  -3  17  10        8.81      -38.16     63.77 o 
  -2  17  10    10526.00    11595.99    281.14 o 
  -1  17  10      115.44      104.29     42.34 o 
   0  17  10     6911.39     7249.78    306.63 o 
   1  17  10      377.90      328.82     63.78 o 
   2  17  10    13462.00    14107.44    535.52 o 
  -4  18  10      658.94      603.29     82.86 o 
  -3  18  10      115.45      188.97     45.22 o 
  -2  18  10      373.50      330.65     58.03 o 
  -1  18  10      123.54      148.20     56.98 o 
 -17   0  11     1429.58     1545.78    125.48 o 
 -15   0  11      862.83      900.27     99.86 o 
 -13   0  11     2635.45     2781.42    156.63 o 
 -11   0  11     7553.89     7633.85    219.34 o 
  -9   0  11     3220.52     3675.81     98.34 o 
  -7   0  11     5616.19     5505.85    130.86 o 
  -5   0  11     9154.02     8391.52    183.14 o 
  -3   0  11    32127.39    31705.14   1231.55 o 
  -1   0  11      244.36      295.63     43.65 o 
   1   0  11     2044.51     2299.88     86.82 o 
   3   0  11    18167.51    16934.14    576.80 o 
   5   0  11    22916.42    22576.41    756.40 o 
   7   0  11    10390.98    10179.49    372.34 o 
   9   0  11    10628.53    11573.22    421.25 o 
  11   0  11     3205.86     3205.06    166.83 o 
 -17   1  11    12889.16    13047.04    361.35 o 
 -16   1  11      142.03      204.39     58.02 o 
 -15   1  11     8994.05     9247.53    268.28 o 
 -14   1  11       93.21      102.20     51.23 o 
 -13   1  11     9055.18     9136.43    268.58 o 
 -12   1  11      217.49      207.53     47.57 o 
 -11   1  11    25670.82    26070.55    454.92 o 
 -10   1  11      712.72      758.33     37.12 o 
  -9   1  11    12720.79    13147.72    195.25 o 
  -8   1  11      254.74      207.80     24.31 o 
  -7   1  11     1788.53     1794.01     43.67 o 
  -6   1  11      282.74      352.35     24.31 o 
  -5   1  11    38779.09    37674.15    568.16 o 
  -4   1  11        0.39        0.52     19.86 o 
  -3   1  11    57572.91    57678.00    987.69 o 
  -2   1  11      109.38      167.02     27.18 o 
  -1   1  11     9487.63     9106.96    169.79 o 
   0   1  11     1325.62     1226.49     44.19 o 
   1   1  11    17557.07    17595.79    307.12 o 
   2   1  11     1492.45     1591.76     57.00 o 
   3   1  11    17771.48    17316.86    346.62 o 
   4   1  11       36.25       53.06     36.07 o 
   5   1  11     8459.59     8106.69    214.94 o 
   6   1  11      112.70       84.42     36.33 o 
   7   1  11     6914.87     6941.71    192.08 o 
   8   1  11       57.84      138.26     42.34 o 
   9   1  11     7512.77     7719.77    211.96 o 
  10   1  11       10.74       19.60     39.21 o 
  11   1  11     4064.15     4313.26    140.18 o 
 -17   2  11      280.15      260.07     60.90 o 
 -16   2  11        1.38        0.26     48.35 o 
 -15   2  11      747.19      736.62     63.78 o 
 -14   2  11       29.99      -25.09     38.68 o 
 -13   2  11     3355.61     3463.53    126.05 o 
 -12   2  11      309.64      332.74     38.95 o 
 -11   2  11     7721.08     8002.81    158.36 o 
 -10   2  11      525.31      517.30     33.72 o 
  -9   2  11     6317.71     6789.02    122.75 o 
  -8   2  11     2282.74     2243.95     50.21 o 
  -7   2  11     5384.26     5464.34     91.86 o 
  -6   2  11     1175.27     1071.39     37.12 o 
  -5   2  11    12947.69    12996.19    209.01 o 
  -4   2  11       50.57       31.89     21.43 o 
  -3   2  11    12943.11    12352.55    222.67 o 
  -2   2  11      140.05      126.77     26.40 o 
  -1   2  11    22668.78    22818.68    391.74 o 
   0   2  11      143.09      119.19     29.80 o 
   1   2  11    15518.87    15740.83    316.92 o 
   2   2  11      725.12      741.88     42.87 o 
   3   2  11    28098.41    27387.14    575.64 o 
   4   2  11     1005.11      963.60     47.58 o 
   5   2  11    16545.38    15870.06    413.24 o 
   6   2  11      289.71      257.46     43.39 o 
   7   2  11     6907.78     6685.99    185.53 o 
   8   2  11      524.19      511.80     69.27 o 
   9   2  11    10652.09    11272.35    290.87 o 
  10   2  11      401.39      539.23     81.03 o 
  11   2  11     7024.91     7737.77    217.68 o 
 -16   3  11       20.39      -24.83     43.91 o 
 -15   3  11     5778.60     6052.89    193.32 o 
 -14   3  11      628.16      615.84     64.83 o 
 -13   3  11     7633.37     7830.49    182.41 o 
 -12   3  11      307.17      231.58     39.21 o 
 -11   3  11    42549.47    42311.65    898.66 o 
 -10   3  11      336.14      293.53     31.10 o 
  -9   3  11    31813.11    31068.16    480.98 o 
  -8   3  11      516.92      556.25     33.20 o 
  -7   3  11    19505.72    18831.65    295.11 o 
  -6   3  11        0.97        2.35     21.43 o 
  -5   3  11    37245.05    36486.65    551.39 o 
  -4   3  11      439.59      464.50     28.49 o 
  -3   3  11    22807.32    22065.33    379.66 o 
  -2   3  11       27.32        1.31     21.95 o 
  -1   3  11    16198.60    15692.86    315.73 o 
   0   3  11      142.94      220.60     34.50 o 
   1   3  11    34600.61    33063.99    637.18 o 
   2   3  11      631.11      695.60     83.13 o 
   3   3  11    23788.41    22515.91    442.92 o 
   4   3  11      645.69      643.83     50.97 o 
   5   3  11     9548.07     9649.90    249.28 o 
   6   3  11        3.72      -15.16     31.89 o 
   7   3  11     2946.36     2903.96    206.06 o 
   8   3  11      291.98      276.80     47.83 o 
   9   3  11     2881.43     2759.71    103.81 o 
  10   3  11       21.95       37.38     43.13 o 
  11   3  11     1112.49     1018.71     68.23 o 
 -16   4  11       59.51       41.03     47.83 o 
 -15   4  11      261.17      253.01     60.12 o 
 -14   4  11      206.93      231.84     42.08 o 
 -13   4  11     2120.20     2050.89    100.92 o 
 -12   4  11      158.23       88.61     38.42 o 
 -11   4  11    11363.31    11969.17    225.25 o 
 -10   4  11      610.78      598.08     40.26 o 
  -9   4  11     6352.07     6326.58    149.96 o 
  -8   4  11     1572.97     1635.93     63.01 o 
  -7   4  11     3259.40     3117.55     88.15 o 
  -6   4  11      253.07      324.11     30.84 o 
  -5   4  11    12096.15    11868.50    214.17 o 
  -4   4  11        4.45      -10.72     25.09 o 
  -3   4  11    22944.99    22115.85    434.81 o 
  -2   4  11       25.63       44.43     23.26 o 
  -1   4  11    16149.27    15730.34    316.99 o 
   0   4  11       26.69       26.66     30.32 o 
   1   4  11    20054.96    19167.15    380.74 o 
   2   4  11        7.94       32.41     29.80 o 
   3   4  11    43730.46    42821.91    818.22 o 
   4   4  11      372.21      386.59     47.05 o 
   5   4  11    10599.83     9905.84    274.20 o 
   6   4  11        0.10        0.00     35.81 o 
   7   4  11     3199.35     3255.28    155.60 o 
   8   4  11        0.10       -3.14     38.16 o 
   9   4  11    11384.68    11824.49    303.20 o 
  10   4  11       42.88       71.09     43.91 o 
  11   4  11     7821.44     8501.29    328.91 o 
 -16   5  11       70.23      -14.90     48.61 o 
 -15   5  11     6820.17     7039.32    217.42 o 
 -14   5  11      116.64      118.66     37.90 o 
 -13   5  11     6259.69     5980.25    148.87 o 
 -12   5  11       54.55       15.42     41.56 o 
 -11   5  11    25517.78    26203.89    834.75 o 
 -10   5  11      463.65      403.85     44.17 o 
  -9   5  11    21462.11    21158.32    430.76 o 
  -8   5  11      154.72      199.17     37.64 o 
  -7   5  11    10027.30     9682.32    211.91 o 
  -6   5  11      663.76      694.03     43.13 o 
  -5   5  11    33950.88    33080.90    556.96 o 
  -4   5  11     2725.88     3005.34     71.14 o 
  -3   5  11    28480.98    27341.51    531.88 o 
  -2   5  11     2256.72     2336.59     60.93 o 
  -1   5  11    22057.54    21628.78    371.78 o 
   0   5  11      614.62      493.53     39.21 o 
   1   5  11    10289.90     9768.39    207.74 o 
   2   5  11      418.24      375.88     47.31 o 
   3   5  11    18683.99    18611.54    371.52 o 
   4   5  11     2629.99     2688.23     95.71 o 
   5   5  11     8320.01     7956.30    212.04 o 
   6   5  11       61.31       49.66     38.94 o 
   7   5  11     5487.37     5271.68    160.89 o 
   8   5  11       99.28      159.96     47.31 o 
   9   5  11     4702.69     4981.59    152.75 o 
  10   5  11      274.76      309.21     49.66 o 
 -16   6  11        0.84       86.25     76.84 o 
 -15   6  11     2395.60     2303.46    100.66 o 
 -14   6  11      307.56      304.77     54.63 o 
 -13   6  11      269.53      271.05     61.95 o 
 -12   6  11      349.71      343.98     42.61 o 
 -11   6  11     3653.26     3676.69    103.83 o 
 -10   6  11      736.47      721.21     48.88 o 
  -9   6  11     5761.09     5739.82    140.25 o 
  -8   6  11        1.16       16.99     31.10 o 
  -7   6  11     3359.86     3249.55     92.07 o 
  -6   6  11      167.54      166.24     34.24 o 
  -5   6  11    13628.73    12756.22    268.73 o 
  -4   6  11       64.00        3.40     23.52 o 
  -3   6  11    10582.31    10551.52    222.19 o 
  -2   6  11        1.33        0.52     23.52 o 
  -1   6  11     3477.48     3677.75     82.92 o 
   0   6  11      246.51      231.06     28.23 o 
   1   6  11     2800.44     2941.38    101.73 o 
   2   6  11      273.27      293.27     36.07 o 
   3   6  11    12165.59    11829.40    246.81 o 
   4   6  11       45.35       48.35     55.93 o 
   5   6  11    12005.53    11297.13    286.56 o 
   6   6  11      381.73      348.42     46.79 o 
   7   6  11     6462.28     6622.81    186.29 o 
   8   6  11       24.31       24.83     37.11 o 
   9   6  11     7107.09     7443.65    206.96 o 
  10   6  11        9.41       24.57     45.48 o 
 -15   7  11     6411.00     6095.85    187.84 o 
 -14   7  11      120.09      190.02     50.97 o 
 -13   7  11     6611.37     6272.10    189.43 o 
 -12   7  11      753.16      673.10     50.45 o 
 -11   7  11    14479.68    14443.95    324.65 o 
 -10   7  11      792.98      777.42     51.50 o 
  -9   7  11    10694.68    10893.68    237.80 o 
  -8   7  11      263.81      222.96     55.67 o 
  -7   7  11     4627.31     5061.74    134.99 o 
  -6   7  11      287.69      234.98     35.81 o 
  -5   7  11    23394.36    23284.22    468.39 o 
  -4   7  11     1800.97     1884.94     83.41 o 
  -3   7  11    31664.47    30962.16    599.59 o 
  -2   7  11       53.44       26.40     25.09 o 
  -1   7  11    16231.01    16371.61    288.27 o 
   0   7  11     1771.31     1719.14     52.29 o 
   1   7  11     5524.35     5563.33    131.62 o 
   2   7  11      479.07      514.68     41.30 o 
   3   7  11    10869.92    10435.82    221.84 o 
   4   7  11      277.85      219.30     42.87 o 
   5   7  11     6674.70     6440.65    179.51 o 
   6   7  11      386.09      349.73     48.62 o 
   7   7  11     7140.21     7380.41    203.32 o 
   8   7  11       60.76       46.52     39.21 o 
   9   7  11     4063.51     4502.43    144.36 o 
  10   7  11       20.08      -21.43     48.35 o 
 -15   8  11      567.87      638.57     70.57 o 
 -14   8  11        6.86        8.10     60.11 o 
 -13   8  11     1529.72     1492.50     81.04 o 
 -12   8  11      435.78      342.68     59.60 o 
 -11   8  11     2000.15     2116.48    110.07 o 
 -10   8  11      509.88      491.94     46.00 o 
  -9   8  11     3120.23     3277.33     95.98 o 
  -8   8  11     2240.90     2264.15     74.78 o 
  -7   8  11     3770.63     3945.40    106.46 o 
  -6   8  11        7.06       25.35     69.00 o 
  -5   8  11     7555.75     7936.08    287.43 o 
  -4   8  11      778.64      799.39     61.69 o 
  -3   8  11     9257.39     9754.32    261.62 o 
  -2   8  11       77.52       96.18     28.75 o 
  -1   8  11     3447.49     3627.00     83.70 o 
   0   8  11     1794.98     1748.14     53.34 o 
   1   8  11     5908.12     5703.24    116.71 o 
   2   8  11        1.57       41.82     39.21 o 
   3   8  11    11880.37    11965.26    250.95 o 
   4   8  11      316.45      257.46     47.31 o 
   5   8  11     7781.83     8312.70    221.94 o 
   6   8  11      306.13      279.94     44.96 o 
   7   8  11     2700.39     2629.96    100.41 o 
   8   8  11      471.89      549.17     53.58 o 
   9   8  11     9115.92     9346.19    358.29 o 
 -15   9  11     5482.12     5346.51    174.73 o 
 -14   9  11       36.18       59.07    103.50 o 
 -13   9  11     4200.13     4208.10    142.01 o 
 -12   9  11       41.22      -42.34     42.34 o 
 -11   9  11    23606.56    23739.42    680.37 o 
 -10   9  11      432.37      345.03     44.17 o 
  -9   9  11    23580.73    22912.85    540.41 o 
  -8   9  11      473.12      497.69     44.44 o 
  -7   9  11    13866.68    13723.35    338.58 o 
  -6   9  11        3.49      -11.50     30.32 o 
  -5   9  11    22272.48    20987.59    643.19 o 
  -4   9  11      185.16      165.71     47.31 o 
  -3   9  11    17838.11    18091.98    475.84 o 
  -2   9  11      184.48      148.46     36.07 o 
  -1   9  11     4756.01     4938.00    105.43 o 
   0   9  11     2051.14     2015.69     59.35 o 
   1   9  11    20762.77    20072.52    349.53 o 
   2   9  11       14.11      -14.11     28.23 o 
   3   9  11    10406.69    10198.34    219.18 o 
   5   9  11     7540.40     7669.58    250.71 o 
   6   9  11       51.78       88.87     60.38 o 
   7   9  11     1678.99     1708.22     76.60 o 
   8   9  11      174.61      235.76     77.11 o 
   9   9  11     1633.67     1578.24    120.52 o 
 -14  10  11      599.63      574.01     59.86 o 
 -13  10  11     2301.91     2288.53     83.14 o 
 -12  10  11        0.02      -10.45     47.57 o 
 -11  10  11     3802.79     4060.72    181.24 o 
 -10  10  11      120.93       89.65     38.42 o 
  -9  10  11     3150.28     3158.24    137.82 o 
  -8  10  11        3.32       39.21     41.30 o 
  -7  10  11     2811.42     3048.84    153.24 o 
  -6  10  11       43.57       42.08     40.51 o 
  -5  10  11     5268.18     5341.16    186.28 o 
  -4  10  11      697.08      697.94    101.95 o 
  -3  10  11     5936.64     6008.93    145.49 o 
  -2  10  11        5.92      -25.88     35.81 o 
  -1  10  11    10317.46    10719.67    233.60 o 
   0  10  11      397.83      395.74     41.30 o 
   1  10  11    13211.50    13249.01    240.26 o 
   2  10  11       91.16       29.27     34.76 o 
   3  10  11    17935.29    17872.58    490.28 o 
   4  10  11      397.43      323.86     44.17 o 
   5  10  11     5443.58     5285.35    156.44 o 
   6  10  11       15.74        4.44     46.52 o 
   7  10  11     2988.63     3046.05    160.29 o 
   8  10  11       24.28       27.70     72.66 o 
 -14  11  11       28.01      -27.97     43.91 o 
 -13  11  11     3897.77     3978.44    175.48 o 
 -12  11  11      142.76       78.41     39.99 o 
 -11  11  11    18225.72    19106.35    398.67 o 
 -10  11  11      239.69      268.17     43.39 o 
  -9  11  11    20313.51    20702.52    651.17 o 
  -8  11  11       11.45       55.93     78.67 o 
  -7  11  11    10476.25    10738.10    343.28 o 
  -6  11  11      127.25      104.03     35.02 o 
  -5  11  11    16326.99    16212.28    362.28 o 
  -4  11  11      254.51      258.50     48.88 o 
  -3  11  11    19147.55    19551.99    577.04 o 
  -2  11  11      467.28      361.76     41.82 o 
  -1  11  11     4495.10     4719.72    121.37 o 
   0  11  11     1426.56     1643.64     64.05 o 
   1  11  11    13102.99    13190.61    240.49 o 
   2  11  11      619.51      680.67     39.99 o 
   3  11  11    12996.89    12718.70    320.09 o 
   4  11  11      163.17      150.55     44.43 o 
   5  11  11     4987.89     5341.33    249.80 o 
   6  11  11      193.38      259.02     75.28 o 
   7  11  11     1829.15     1772.81    119.48 o 
   8  11  11       11.18      111.60     69.79 o 
 -13  12  11      649.37      647.47    105.08 o 
 -12  12  11       14.78      -33.46     33.46 o 
 -11  12  11     2847.62     2959.43     95.96 o 
 -10  12  11      949.70      907.86     55.94 o 
  -9  12  11     2275.56     2310.54     99.88 o 
  -8  12  11      205.56      292.48     42.08 o 
  -7  12  11     3045.87     2916.78    136.50 o 
  -6  12  11        9.76       14.90     30.06 o 
  -5  12  11     5671.88     5422.97    168.23 o 
  -4  12  11      234.42      240.73     39.99 o 
  -3  12  11     9233.12     9718.29    217.55 o 
  -2  12  11      189.46      176.43     37.38 o 
  -1  12  11     1165.19     1358.60     61.17 o 
   0  12  11        0.40      -13.07     31.10 o 
   1  12  11     4017.18     4035.12    109.06 o 
   2  12  11       49.19       97.23     32.93 o 
   3  12  11     9392.01     9676.96    296.06 o 
   4  12  11       40.95      -23.00     37.64 o 
   5  12  11     4562.40     4514.88    141.24 o 
   6  12  11      199.92      193.16     73.45 o 
   7  12  11     3159.31     3263.61    173.10 o 
 -12  13  11       25.75      -15.68     61.16 o 
 -11  13  11     8222.22     8204.07    317.95 o 
 -10  13  11      341.69      381.35     43.91 o 
  -9  13  11     5631.07     5457.93    252.96 o 
  -8  13  11       18.64        3.14     40.77 o 
  -7  13  11     2466.56     2493.91     84.72 o 
  -6  13  11      103.42       35.55     33.72 o 
  -5  13  11    15218.28    14973.81    388.07 o 
  -4  13  11      579.17      630.22     47.05 o 
  -3  13  11    14621.73    15129.96    320.97 o 
  -2  13  11        5.20       32.15     42.08 o 
  -1  13  11     7387.35     7937.35    184.23 o 
   0  13  11      164.54       74.23     35.29 o 
   1  13  11     7362.90     7597.93    177.68 o 
   2  13  11      115.33      156.30     36.85 o 
   3  13  11     6874.91     6838.20    192.57 o 
   4  13  11      401.98      372.21     50.19 o 
   5  13  11     3238.62     3458.25    175.72 o 
   6  13  11      536.27      509.18     88.87 o 
 -11  14  11     1684.40     1610.93     72.68 o 
 -10  14  11        1.28       13.59     78.15 o 
  -9  14  11     1156.19     1149.17     66.92 o 
  -8  14  11      682.53      687.21     56.72 o 
  -7  14  11     3563.66     3604.95    106.96 o 
  -6  14  11       22.21      -14.38     42.60 o 
  -5  14  11     5219.27     5177.05    249.55 o 
  -4  14  11      104.40      127.55     40.51 o 
  -3  14  11     4339.69     4575.31    197.99 o 
  -2  14  11      259.88      178.78     42.08 o 
  -1  14  11     2480.96     2590.40     85.76 o 
   0  14  11      510.23      639.62     57.51 o 
   1  14  11     1841.65     1726.04     68.24 o 
   2  14  11      363.41      428.93     52.54 o 
   3  14  11     5492.07     4954.94    211.88 o 
   4  14  11        9.01      -62.47     62.47 o 
   5  14  11     3251.42     3341.06    174.15 o 
 -10  15  11       79.24      126.50     76.06 o 
  -9  15  11     7875.77     8098.34    240.21 o 
  -8  15  11        2.05       35.02     61.16 o 
  -7  15  11     4681.16     5002.96    161.38 o 
  -6  15  11      258.46      250.92     83.90 o 
  -5  15  11    11150.25    11717.38    335.91 o 
  -4  15  11        3.90       44.96     47.31 o 
  -3  15  11     8183.49     8950.16    219.57 o 
  -2  15  11      274.51      273.40     42.08 o 
  -1  15  11     6727.05     7235.38    205.13 o 
   0  15  11     1783.62     1920.27     75.03 o 
   1  15  11     4479.68     4779.73    126.33 o 
   2  15  11       78.85      145.32     76.06 o 
  -8  16  11       27.66       89.65     55.41 o 
  -7  16  11      823.05      772.17     71.62 o 
  -6  16  11       27.40      102.98     43.65 o 
  -5  16  11     2853.15     2862.66    117.40 o 
  -4  16  11       37.74       77.63     47.31 o 
  -3  16  11     4237.77     4726.69    174.18 o 
  -2  16  11       50.03       46.00     38.16 o 
  -1  16  11     4911.59     5076.85    216.31 o 
   0  16  11      417.48      434.42     47.83 o 
   1  16  11     7422.92     8178.44    241.77 o 
   2  16  11        1.78       42.86     73.18 o 
  -6  17  11      209.71      263.99    102.20 o 
  -5  17  11     6009.78     6408.77    211.63 o 
  -4  17  11       84.60      134.08     43.91 o 
  -3  17  11     7226.02     7904.96    189.69 o 
  -2  17  11       25.98      -46.26     52.80 o 
  -1  17  11     4809.94     5184.41    139.14 o 
   0  17  11        7.38        6.80     44.43 o 
   1  17  11     4086.77     4240.00    206.86 o 
 -16   0  12    13453.63    13884.41    535.82 o 
 -14   0  12     4276.01     4419.63    212.38 o 
 -12   0  12     9609.53     9923.05    389.84 o 
 -10   0  12    16190.59    16701.66    344.54 o 
  -8   0  12    15047.10    15432.45    319.13 o 
  -6   0  12    14613.34    13770.91    298.47 o 
  -4   0  12    40742.44    39723.19   1007.79 o 
  -2   0  12    14033.55    12737.05    324.71 o 
   0   0  12    11071.40    12079.69    313.42 o 
   2   0  12    14574.25    14436.89    363.93 o 
   4   0  12    24116.54    22848.71    765.50 o 
   6   0  12    20044.30    18489.52    631.87 o 
   8   0  12    15377.01    15342.42    538.44 o 
  10   0  12    12078.28    12880.52    467.37 o 
 -16   1  12     3260.50     3177.92    125.52 o 
 -15   1  12      100.79      164.40     53.84 o 
 -14   1  12     1535.88     1595.52     87.84 o 
 -13   1  12      359.49      386.06     70.05 o 
 -12   1  12     3731.27     3762.52    156.92 o 
 -11   1  12      782.44      784.74     37.90 o 
 -10   1  12     1504.79     1485.00     47.06 o 
  -9   1  12        0.07        2.88     23.26 o 
  -8   1  12      517.36      539.78     29.01 o 
  -7   1  12        0.04       10.98     24.57 o 
  -6   1  12       33.81       47.83     21.17 o 
  -5   1  12       80.51      101.94     27.97 o 
  -4   1  12     1046.30     1121.03     43.92 o 
  -3   1  12     2073.55     1925.18     56.22 o 
  -2   1  12     2948.84     3068.61     74.54 o 
  -1   1  12       88.35       55.15     27.44 o 
   0   1  12      916.10      929.88     45.75 o 
   1   1  12      848.70      851.96     45.23 o 
   2   1  12       86.77      122.84     32.41 o 
   3   1  12      277.77      309.21     38.16 o 
   4   1  12      850.08      908.66     55.94 o 
   5   1  12       40.61      -12.28     33.98 o 
   6   1  12       35.72       24.57     36.07 o 
   7   1  12     1462.12     1581.40    107.71 o 
   8   1  12      103.38      126.50     47.57 o 
   9   1  12       28.33       76.58     41.82 o 
  10   1  12      345.71      328.55     50.71 o 
 -16   2  12    11516.52    12211.31    339.57 o 
 -15   2  12       40.99       38.16     48.09 o 
 -14   2  12     5611.02     5661.60    181.29 o 
 -13   2  12       23.37      -12.81     39.73 o 
 -12   2  12    17538.99    17402.60    453.31 o 
 -11   2  12      220.02      177.74     32.67 o 
 -10   2  12    33574.14    33209.21    513.54 o 
  -9   2  12      337.76      324.64     30.84 o 
  -8   2  12    19201.37    19168.78    304.97 o 
  -7   2  12     3886.14     4003.48     72.99 o 
  -6   2  12    13241.91    13075.45    253.27 o 
  -5   2  12       66.25       49.14     26.92 o 
  -4   2  12    60298.35    59559.03    987.44 o 
  -3   2  12     2354.43     2251.16     69.30 o 
  -2   2  12    34336.25    32607.95    551.12 o 
  -1   2  12     1284.55     1382.01     63.27 o 
   0   2  12    17841.21    16949.04    340.15 o 
   1   2  12       95.76      126.24     33.72 o 
   2   2  12    20778.30    20280.17    402.21 o 
   3   2  12       11.36       41.03     30.58 o 
   4   2  12    26719.62    24660.19    483.68 o 
   5   2  12      238.09      196.82     42.34 o 
   6   2  12    13099.06    12271.98    417.32 o 
   7   2  12      138.19      136.44     40.51 o 
   8   2  12    10726.28    10860.87    281.45 o 
   9   2  12      317.26      411.15     53.58 o 
  10   2  12    12754.83    13672.76    436.25 o 
 -16   3  12     3435.06     3193.15    125.00 o 
 -15   3  12      176.19      146.37     53.06 o 
 -14   3  12     1147.16      995.99     71.63 o 
 -13   3  12      639.32      634.93     62.47 o 
 -12   3  12     1660.23     1632.71     65.36 o 
 -11   3  12      111.14       54.10     27.97 o 
 -10   3  12     6269.42     6596.81    128.75 o 
  -9   3  12       23.43       33.98     26.40 o 
  -8   3  12     1950.43     1945.12     59.35 o 
  -7   3  12      492.53      482.01     35.03 o 
  -6   3  12      869.97      791.05     35.03 o 
  -5   3  12       10.59       39.21     27.18 o 
  -4   3  12      164.70      256.67     30.58 o 
  -3   3  12      218.07      218.78     30.84 o 
  -2   3  12     1236.91     1300.95     53.07 o 
  -1   3  12        0.28        2.88     32.15 o 
   0   3  12       35.49       47.83     30.06 o 
   1   3  12     2265.45     2375.19     72.96 o 
   2   3  12     1456.49     1411.56     56.47 o 
   3   3  12      103.61      115.00     33.46 o 
   4   3  12      581.40      589.19     41.56 o 
   5   3  12      210.04      217.20     43.13 o 
   7   3  12      192.69      181.66     44.70 o 
   8   3  12     1617.39     1809.12     82.61 o 
   9   3  12        5.68       70.05     46.00 o 
  10   3  12     1620.55     1868.69    146.66 o 
 -16   4  12     9319.87     9330.34    387.87 o 
 -15   4  12        0.13       25.09     68.48 o 
 -14   4  12     7284.26     7177.02    218.49 o 
 -13   4  12       84.22       60.38     35.02 o 
 -12   4  12    15695.65    15807.21    288.55 o 
 -11   4  12      150.47       95.14     31.89 o 
 -10   4  12    48110.95    48356.80    944.78 o 
  -9   4  12      266.11      336.66     40.78 o 
  -8   4  12    15854.62    15593.93    324.12 o 
  -7   4  12       11.50       49.66     41.82 o 
  -6   4  12    18966.65    18096.85    416.03 o 
  -5   4  12     1199.38     1274.78     52.81 o 
  -4   4  12    51848.62    51363.91    976.40 o 
  -3   4  12     1183.29     1169.42     51.50 o 
  -2   4  12    51907.19    50628.24    962.65 o 
  -1   4  12      264.02      276.28     35.81 o 
   0   4  12    21250.14    20000.83    397.07 o 
   1   4  12      547.51      642.78     52.54 o 
   2   4  12    31427.31    31078.96    602.17 o 
   3   4  12        3.90       17.51     28.75 o 
   4   4  12    21767.68    20484.44    489.20 o 
   5   4  12        0.24       -5.75     34.24 o 
   6   4  12    11583.39    11374.10    290.43 o 
   8   4  12     8528.24     8502.41    229.26 o 
   9   4  12      244.66      265.82     44.70 o 
  10   4  12    11266.77    11982.26    310.49 o 
 -16   5  12     1399.97     1567.47     99.08 o 
 -15   5  12       32.05       52.27     46.00 o 
 -14   5  12     1832.85     1764.99     86.01 o 
 -13   5  12     1032.49      931.41    124.69 o 
 -12   5  12      873.41      918.58     54.37 o 
 -11   5  12      142.14      127.29     39.21 o 
 -10   5  12     3872.63     3993.44    107.76 o 
  -9   5  12      166.69      155.52     45.22 o 
  -8   5  12      469.17      580.03     44.70 o 
  -7   5  12      821.50      872.86     48.88 o 
  -6   5  12       35.61       99.06     58.29 o 
  -5   5  12      739.47      735.35     61.43 o 
  -4   5  12     3062.58     3185.40     87.62 o 
  -3   5  12      873.77      781.12     43.92 o 
  -2   5  12     1250.94     1384.33     55.43 o 
  -1   5  12      174.56      133.30     32.93 o 
   0   5  12      196.96      211.72     42.08 o 
   1   5  12       43.96       37.90     31.10 o 
   2   5  12     1007.03     1098.23     51.76 o 
   3   5  12      100.65      111.08     32.93 o 
   4   5  12        0.02       -2.09     37.64 o 
   5   5  12      344.58      369.07     47.57 o 
   6   5  12      146.54      215.11     46.00 o 
   7   5  12      161.72      234.45     44.69 o 
   8   5  12        3.20       -9.15     37.38 o 
   9   5  12        2.27      -15.16     41.03 o 
  10   5  12      796.23      828.89     87.31 o 
 -16   6  12     7495.07     7013.68    307.70 o 
 -15   6  12      111.27      146.63     46.26 o 
 -14   6  12     5150.82     5029.29    233.59 o 
 -13   6  12      197.25      140.10     45.74 o 
 -12   6  12     5475.63     5418.92    238.59 o 
 -11   6  12      151.20      107.95     36.33 o 
 -10   6  12    33595.81    32922.64    654.53 o 
  -9   6  12       93.02      108.73     35.02 o 
  -8   6  12     8984.62     8984.25    200.83 o 
  -7   6  12        1.31       37.11     39.99 o 
  -6   6  12    12721.53    12366.29    322.08 o 
  -5   6  12      256.54      190.55     46.79 o 
  -4   6  12    45886.68    45177.46   1071.79 o 
  -3   6  12      840.56      839.40     44.96 o 
  -2   6  12    23459.04    23019.82    453.96 o 
  -1   6  12      506.27      518.35     42.08 o 
   0   6  12     3786.80     3955.29    108.03 o 
   1   6  12        0.66       -5.75     28.49 o 
   2   6  12    31441.52    30726.59    596.72 o 
   3   6  12      528.77      472.08     41.30 o 
   4   6  12    26566.48    26059.63    770.82 o 
   5   6  12     1180.06     1059.80     62.74 o 
   6   6  12    10273.86    10369.44    268.88 o 
   7   6  12      373.21      366.72     50.97 o 
   8   6  12    13404.81    13679.51    344.67 o 
   9   6  12      146.66      234.71     49.92 o 
  10   6  12     9763.73    10301.66    383.96 o 
 -15   7  12       88.22       68.74     92.26 o 
 -14   7  12     1767.13     1640.52     84.71 o 
 -13   7  12     1141.61     1108.39     71.10 o 
 -12   7  12      664.13      661.59     58.55 o 
 -11   7  12       10.62      -11.76     33.19 o 
 -10   7  12     1900.88     2012.16     74.78 o 
  -9   7  12      110.64       70.83     35.55 o 
  -8   7  12      128.65      113.96     35.29 o 
  -7   7  12      401.01      392.87     41.04 o 
  -6   7  12      206.83      183.23     99.58 o 
  -5   7  12      346.54      358.36     54.37 o 
  -4   7  12     6109.75     6221.48    182.67 o 
  -3   7  12      524.36      542.40     36.07 o 
  -2   7  12     2921.29     2926.76     85.00 o 
  -1   7  12      499.44      481.75     41.56 o 
   0   7  12     2898.12     2879.61     82.90 o 
   1   7  12     1703.30     1606.38     69.81 o 
   2   7  12       33.37       26.14     30.32 o 
   3   7  12      188.09      196.03     35.81 o 
   4   7  12       15.17      -25.09     33.72 o 
   5   7  12      719.80      652.97     54.11 o 
   6   7  12       22.03       48.35     41.82 o 
   7   7  12       85.19       61.42     36.85 o 
   8   7  12      830.55      943.39     65.61 o 
   9   7  12       54.40       89.91     50.97 o 
 -15   8  12      107.81       60.90     48.88 o 
 -14   8  12     4186.33     4378.27    148.03 o 
 -13   8  12        4.89       26.40     37.64 o 
 -12   8  12     9188.41     9228.36    301.80 o 
 -11   8  12       14.37      -30.84     60.64 o 
 -10   8  12    25886.55    26143.61    571.02 o 
  -9   8  12     1765.13     1795.38     69.81 o 
  -8   8  12    14761.19    14687.18    309.78 o 
  -7   8  12      702.99      772.70     48.88 o 
  -6   8  12    13921.72    13744.57    525.47 o 
  -5   8  12      324.81      369.86     53.58 o 
  -4   8  12    23898.13    23390.51    575.68 o 
  -3   8  12      498.55      524.35     53.06 o 
  -2   8  12    20283.64    20090.63    349.57 o 
  -1   8  12      568.63      573.50     42.87 o 
   0   8  12    13233.00    13141.51    273.05 o 
   1   8  12       69.22       57.50     32.67 o 
   2   8  12    18699.58    18250.46    367.18 o 
   3   8  12      176.49      184.53     35.29 o 
   4   8  12    23417.84    23692.63    562.64 o 
   5   8  12      373.21      269.22     46.53 o 
   6   8  12    10631.51    10328.47    305.27 o 
   7   8  12      195.62      247.78     47.83 o 
   8   8  12     9442.21     9674.19    474.00 o 
   9   8  12      303.08      224.52     59.33 o 
 -14   9  12      263.15      202.83     53.06 o 
 -13   9  12      358.51      359.14     45.74 o 
 -12   9  12     1982.22     1928.18     94.12 o 
 -11   9  12      107.03       32.41     38.42 o 
 -10   9  12     4644.96     4717.44    125.82 o 
  -9   9  12      376.30      438.08     46.00 o 
  -8   9  12     3492.74     3702.75    104.61 o 
  -7   9  12      131.84       58.81     32.41 o 
  -6   9  12      613.09      636.24     60.38 o 
  -5   9  12      474.92      426.07     97.24 o 
  -4   9  12      327.22      355.48     56.98 o 
  -3   9  12      188.61      130.43     43.65 o 
  -2   9  12        8.57       -2.35     31.36 o 
  -1   9  12      243.11      181.14     36.59 o 
   0   9  12       81.06       60.12     32.67 o 
   1   9  12      201.35      161.27     42.87 o 
   2   9  12     1032.56      992.85     60.13 o 
   3   9  12       81.55       -1.05     36.07 o 
   4   9  12        3.98       23.52     39.73 o 
   5   9  12       25.65      -36.59     36.59 o 
   6   9  12        1.25       -3.14     39.21 o 
   7   9  12        1.60      -22.74     36.33 o 
   8   9  12      350.77      417.16     66.65 o 
 -14  10  12     5168.42     5177.60    169.75 o 
 -13  10  12      421.07      350.25     48.09 o 
 -12  10  12    13193.12    13714.16    351.46 o 
 -11  10  12        7.54      -24.05     41.56 o 
 -10  10  12    25093.41    24875.80    505.72 o 
  -9  10  12      306.23      249.88     40.51 o 
  -8  10  12    19075.45    19126.36    395.18 o 
  -7  10  12       13.34       10.45     39.73 o 
  -6  10  12    12567.64    12027.75    341.08 o 
  -5  10  12       57.75       -1.83     37.11 o 
  -4  10  12    29453.43    28581.11    696.93 o 
  -3  10  12        5.78        7.84     37.11 o 
  -2  10  12    21453.59    21446.83    475.22 o 
  -1  10  12       35.64       48.88     33.19 o 
   0  10  12    22486.62    22013.96    438.52 o 
   1  10  12       41.74        2.61     31.36 o 
   2  10  12    22835.93    21997.40    438.47 o 
   3  10  12       39.79       11.50     51.75 o 
   4  10  12    17059.92    16261.09    597.57 o 
   6  10  12     5919.40     5665.28    166.64 o 
   7  10  12       14.33       17.51     48.35 o 
   8  10  12     4504.40     4550.45    213.94 o 
 -13  11  12        4.44       -6.53     46.00 o 
 -12  11  12     1212.73     1247.47     64.05 o 
 -11  11  12      900.34      872.56     66.13 o 
 -10  11  12     2126.64     2132.69     78.70 o 
  -9  11  12      423.03      434.42     47.83 o 
  -8  11  12     3277.49     3239.33    121.60 o 
  -7  11  12      135.88      115.00     48.09 o 
  -6  11  12     1073.90     1174.80     73.20 o 
  -5  11  12       62.50       79.46     41.04 o 
  -4  11  12       16.57       68.48     37.38 o 
  -3  11  12     3690.14     4038.16    110.63 o 
  -2  11  12       12.90       32.15     57.76 o 
  -1  11  12      365.05      480.16     44.96 o 
   0  11  12      780.83      776.36    107.96 o 
   1  11  12       96.79       55.41     32.41 o 
   2  11  12      663.95      653.23     45.48 o 
   3  11  12      185.92      188.45     42.34 o 
   4  11  12       35.88        1.05     36.59 o 
   5  11  12       13.49       48.09     62.21 o 
   6  11  12       50.34       34.76     55.67 o 
   7  11  12      455.35      521.46     93.84 o 
 -13  12  12      159.64      114.74     52.27 o 
 -12  12  12     7967.88     7753.31    187.09 o 
 -11  12  12        0.34        1.05     40.51 o 
 -10  12  12    12986.55    13106.03    286.25 o 
  -9  12  12       64.71       72.92     39.73 o 
  -8  12  12    12856.31    12882.59    498.94 o 
  -7  12  12       57.45      -13.85     41.03 o 
  -6  12  12    13852.24    12623.75    334.80 o 
  -5  12  12        1.64       47.83     53.84 o 
  -4  12  12    24498.90    24430.41    566.65 o 
  -3  12  12      472.33      557.02     47.05 o 
  -2  12  12    12776.77    13043.19    280.01 o 
  -1  12  12       60.64       59.07     34.50 o 
   0  12  12     7845.35     8111.19    230.04 o 
   1  12  12       14.93       61.16     44.69 o 
   2  12  12    17140.45    16027.58    409.12 o 
   3  12  12       29.77       14.38     38.94 o 
   4  12  12    13600.05    14088.32    353.58 o 
   5  12  12       30.87       -5.23     55.15 o 
   6  12  12     7832.39     7999.88    318.97 o 
 -12  13  12      540.55      640.66     68.22 o 
 -11  13  12      107.60      122.58     41.30 o 
 -10  13  12      366.70      337.70     43.91 o 
  -9  13  12      238.24      287.78     46.52 o 
  -8  13  12      205.15      176.95     54.63 o 
  -7  13  12      318.13      282.81     52.28 o 
  -6  13  12      760.88      705.78     63.26 o 
  -5  13  12      432.32      453.50     55.41 o 
  -4  13  12     1634.08     1787.71     71.90 o 
  -3  13  12      411.92      449.84     54.63 o 
  -2  13  12     2309.03     2402.87    100.40 o 
  -1  13  12      113.09      117.62     36.33 o 
   0  13  12      318.83      454.54     85.99 o 
   1  13  12      187.97      190.02     48.88 o 
   2  13  12      346.23      392.59     73.97 o 
   3  13  12      181.89      190.02     56.98 o 
   4  13  12       61.21       99.32     45.74 o 
   5  13  12       40.13       57.50     66.65 o 
   6  13  12      342.25      270.79     76.58 o 
 -11  14  12      138.88      153.69     53.84 o 
 -10  14  12    11155.56    10872.44    246.08 o 
  -9  14  12       15.01        4.18     45.22 o 
  -8  14  12     9047.09     8801.27    252.04 o 
  -7  14  12      157.57      204.92     67.17 o 
  -6  14  12     6787.96     6502.36    198.85 o 
  -5  14  12      104.59       26.66     34.24 o 
  -4  14  12    16459.64    17224.89    362.94 o 
  -3  14  12      296.28      257.20     43.39 o 
  -2  14  12     9403.22     9804.32    229.82 o 
  -1  14  12       14.78       -1.05     38.16 o 
   0  14  12     6857.31     7137.69    210.36 o 
   1  14  12       10.08       27.70    100.89 o 
   2  14  12     9198.47     9283.82    348.62 o 
   3  14  12       39.73       40.25     52.27 o 
   5  14  12       66.13        2.09     58.29 o 
  -9  15  12      157.13       30.32     51.49 o 
  -8  15  12      916.11      991.76     75.28 o 
  -7  15  12     1040.65      990.47    104.56 o 
  -6  15  12      520.78      491.93     83.12 o 
  -5  15  12       20.99       39.21     38.94 o 
  -4  15  12      699.95      874.10     67.18 o 
  -3  15  12      113.67       62.73     37.64 o 
  -2  15  12        7.58       -6.01     43.91 o 
  -1  15  12      368.51      439.12     44.43 o 
   0  15  12      188.18      240.20     42.34 o 
   1  15  12      429.16      374.04     52.28 o 
   2  15  12       12.71       41.30     58.81 o 
  -7  16  12       35.84      -11.50     64.82 o 
  -6  16  12     5852.59     5952.47    216.07 o 
  -5  16  12        1.73      140.88     72.14 o 
  -4  16  12    10725.36    11289.25    260.99 o 
  -3  16  12       20.66        3.14     39.21 o 
  -2  16  12    12220.83    13590.13    296.40 o 
  -1  16  12       22.72      -34.24     34.24 o 
   0  16  12     9185.64    10038.37    258.84 o 
   1  16  12        4.61        9.41     55.41 o 
  -5  17  12        3.73      -62.47     62.47 o 
  -4  17  12      111.92       85.47     53.32 o 
  -3  17  12      261.45      397.03     51.75 o 
  -2  17  12       19.24       41.56     53.84 o 
  -1  17  12      100.71      182.96     98.28 o 
 -15   0  13    11244.50    11007.48    435.14 o 
 -13   0  13     3399.60     3281.49    172.60 o 
 -11   0  13     6975.77     7307.73    212.50 o 
  -9   0  13    26466.25    26688.00    532.87 o 
  -7   0  13    18726.59    18753.43    489.17 o 
  -5   0  13    16487.76    16031.93    402.20 o 
  -3   0  13    45851.85    44398.27   1050.29 o 
  -1   0  13     7374.68     7200.68    200.28 o 
   1   0  13     4696.36     4733.12    143.90 o 
   3   0  13    14118.68    12791.46    450.27 o 
   5   0  13     9171.92     9041.29    336.14 o 
   7   0  13     9407.19     8830.65    333.49 o 
   9   0  13     5740.90     5903.82    246.94 o 
 -16   1  13        2.01       41.82     69.52 o 
 -15   1  13     1840.37     1897.79    164.18 o 
 -14   1  13      632.43      669.43    104.56 o 
 -13   1  13       60.37      123.89     46.00 o 
 -12   1  13      309.61      348.42     51.23 o 
 -11   1  13     1528.00     1578.83     55.43 o 
 -10   1  13       27.67       36.07     25.09 o 
  -9   1  13     6305.82     6556.30    132.42 o 
  -8   1  13       36.49       48.61     22.74 o 
  -7   1  13     2838.50     3093.35     91.27 o 
  -6   1  13        8.35       15.42     26.14 o 
  -5   1  13     3378.38     3407.20     80.82 o 
  -4   1  13      438.49      454.04     34.50 o 
  -3   1  13    15024.34    14389.26    257.56 o 
  -2   1  13      170.94      133.83     29.54 o 
  -1   1  13     2740.63     2717.29     69.57 o 
   0   1  13      115.15      120.75     29.01 o 
   1   1  13     5531.56     5739.30    135.02 o 
   2   1  13       26.69       55.93     31.89 o 
   3   1  13    12536.15    12050.42    251.26 o 
   4   1  13     1031.17     1011.94     84.18 o 
   5   1  13     5865.33     5746.12    164.83 o 
   6   1  13      223.30      276.54     55.15 o 
   7   1  13     2206.36     2154.95     88.90 o 
   8   1  13      187.78      152.12     42.87 o 
   9   1  13     6085.02     6180.63    180.51 o 
  10   1  13       17.59       77.89     81.81 o 
 -16   2  13       85.78       97.75    140.62 o 
 -15   2  13    11396.53    12065.13    333.30 o 
 -14   2  13        2.21       26.92     44.96 o 
 -13   2  13     8582.59     8882.09    253.36 o 
 -12   2  13       89.20       39.21     46.00 o 
 -11   2  13    22605.95    23060.51    364.79 o 
 -10   2  13      232.18      276.02     30.06 o 
  -9   2  13    35026.01    35228.97    542.95 o 
  -8   2  13      184.21      192.90     28.49 o 
  -7   2  13    12813.26    12945.02    234.57 o 
  -6   2  13     1223.30     1122.35     44.97 o 
  -5   2  13    10970.25    10617.74    196.51 o 
  -4   2  13      948.80      838.65     41.04 o 
  -3   2  13    35340.46    34073.38    576.25 o 
  -2   2  13     2556.28     2393.95     65.12 o 
  -1   2  13    13421.32    12954.81    234.63 o 
   0   2  13        0.46        9.41     36.59 o 
   1   2  13     8266.79     7858.06    173.59 o 
   2   2  13      274.15      313.13     39.21 o 
   3   2  13    11529.28    10910.49    230.52 o 
   4   2  13      346.69      358.88     38.16 o 
   5   2  13     6408.53     6073.71    172.70 o 
   6   2  13      574.33      500.30     49.93 o 
   7   2  13     2664.67     2521.18     96.22 o 
   8   2  13      300.14      352.34     48.62 o 
   9   2  13     3388.71     3189.49    115.84 o 
  10   2  13      194.34      173.81     61.68 o 
 -16   3  13       11.52       42.86     44.43 o 
 -15   3  13     2810.32     2738.98    111.39 o 
 -14   3  13        6.04       32.15     42.08 o 
 -13   3  13     1292.01     1244.89     82.87 o 
 -12   3  13       27.78       65.86     30.84 o 
 -11   3  13     4340.22     4346.26     99.66 o 
 -10   3  13        4.17       38.94     28.75 o 
  -9   3  13     8436.56     8824.76    172.00 o 
  -8   3  13       18.84       67.17     29.53 o 
  -7   3  13      760.71      813.24     50.45 o 
  -6   3  13        2.06       -9.67     25.09 o 
  -5   3  13    14819.97    14469.12    259.08 o 
  -4   3  13      328.98      347.12     33.98 o 
  -3   3  13    37035.85    36472.46    789.87 o 
  -2   3  13       28.38       45.74     31.10 o 
  -1   3  13    20290.21    19622.39    390.91 o 
   0   3  13       77.43       78.15     30.32 o 
   1   3  13     4606.35     4857.18    119.04 o 
   2   3  13       11.25       18.56     29.01 o 
   3   3  13    11523.28    11041.43    315.12 o 
   4   3  13       14.00        7.06     37.38 o 
   5   3  13     5838.54     5700.74    164.31 o 
   6   3  13       35.55       -5.75     36.85 o 
   8   3  13        0.22       34.24     71.35 o 
   9   3  13     7978.34     8275.17    227.39 o 
 -16   4  13       69.27      -31.36     43.65 o 
 -15   4  13    12761.37    13257.23    362.95 o 
 -14   4  13       96.35      132.51     50.44 o 
 -13   4  13    10805.21    10634.85    235.12 o 
 -12   4  13      412.29      353.65     36.59 o 
 -11   4  13    28932.08    29551.38    980.95 o 
 -10   4  13        6.36       22.48     51.23 o 
  -9   4  13    35585.29    35565.00    702.37 o 
  -8   4  13      286.30      278.37     51.49 o 
  -7   4  13     9233.81     9150.21    273.91 o 
  -6   4  13      348.36      324.12     81.81 o 
  -5   4  13    15064.83    14730.26    300.51 o 
  -4   4  13      662.93      643.32     42.61 o 
  -3   4  13    27131.49    26398.69    516.14 o 
  -2   4  13       93.95       45.74     31.36 o 
  -1   4  13    15534.06    14705.76    322.30 o 
   0   4  13      171.92      196.29     33.98 o 
   1   4  13     8319.97     8568.51    236.68 o 
   2   4  13      755.31      799.64     58.03 o 
   3   4  13    14930.76    14010.66    288.05 o 
   4   4  13      108.87      123.63     40.25 o 
   5   4  13     5171.36     5031.62    149.90 o 
   6   4  13        9.84      -11.76     44.17 o 
   7   4  13     1173.12     1090.89     65.88 o 
   8   4  13       51.46       68.48     43.13 o 
   9   4  13     3489.29     3334.39    117.41 o 
 -16   5  13      481.64      398.61     82.34 o 
 -15   5  13     1220.84     1109.70    107.44 o 
 -14   5  13       47.26       89.65     69.00 o 
 -13   5  13      371.19      400.18     83.38 o 
 -12   5  13     1367.81     1297.46     59.87 o 
 -11   5  13     5128.94     5250.59    257.15 o 
 -10   5  13      698.58      685.39     48.88 o 
  -9   5  13    13103.77    12908.43    275.64 o 
  -8   5  13        1.55       44.43     44.17 o 
  -7   5  13     1554.19     1615.23    120.27 o 
  -6   5  13     1988.41     1977.80    121.85 o 
  -5   5  13     7589.50     7773.79    217.55 o 
  -4   5  13       29.99        5.49     30.58 o 
  -3   5  13    21040.40    20385.01    405.37 o 
  -2   5  13      683.29      632.34     44.18 o 
  -1   5  13     6571.97     6318.63    146.04 o 
   0   5  13       78.34       82.33     33.98 o 
   1   5  13     5213.17     5066.88    123.49 o 
   2   5  13      556.98      473.65     58.03 o 
   3   5  13    10224.71    10543.04    224.68 o 
   4   5  13      220.93      216.94     43.13 o 
   5   5  13     6404.25     6657.47    186.82 o 
   6   5  13     2239.44     2156.02     90.20 o 
   7   5  13     4897.83     4973.44    213.18 o 
   8   5  13      332.06      406.45     52.01 o 
   9   5  13     4910.30     5087.20    157.45 o 
 -15   6  13     8276.72     8098.07    232.11 o 
 -14   6  13      242.26      161.01     61.95 o 
 -13   6  13     4686.33     4245.39    207.16 o 
 -12   6  13      130.41       72.92     50.18 o 
 -11   6  13     9462.17     9601.95    256.82 o 
 -10   6  13        6.95       -2.09     64.03 o 
  -9   6  13    22704.88    22884.93    464.56 o 
  -8   6  13       41.27      -20.65     40.25 o 
  -7   6  13    11048.92    11148.27    313.01 o 
  -6   6  13        6.38        9.15     39.47 o 
  -5   6  13    17659.97    17137.11    540.63 o 
  -4   6  13        0.65       19.60     56.46 o 
  -3   6  13    22925.88    22397.73    442.77 o 
  -2   6  13      671.67      572.21     54.11 o 
  -1   6  13    12591.05    12795.01    266.23 o 
   0   6  13      194.30      176.95     35.02 o 
   1   6  13     3748.11     3709.66     98.87 o 
   2   6  13        9.21       20.13     31.36 o 
   3   6  13    18427.76    17862.80    360.31 o 
   4   6  13       21.68       39.47     38.42 o 
   5   6  13    10193.91    10164.60    264.43 o 
   6   6  13       72.28       32.93     39.99 o 
   7   6  13     7034.60     7014.86    306.92 o 
   8   6  13        0.59       44.17     46.26 o 
   9   6  13     4317.88     4592.96    205.30 o 
 -15   7  13      780.78      744.46     67.18 o 
 -14   7  13        0.16      -27.70     59.07 o 
 -13   7  13       76.91       31.89     42.34 o 
 -12   7  13       46.06       -3.40     35.28 o 
 -11   7  13     2929.41     2883.51     89.95 o 
 -10   7  13      238.72      179.04     37.12 o 
  -9   7  13     9064.00     9431.11    211.79 o 
  -8   7  13      700.23      679.38     60.91 o 
  -7   7  13     3005.50     3121.99    115.33 o 
  -6   7  13       70.74       61.16     42.86 o 
  -5   7  13     4981.15     5232.52    161.68 o 
  -4   7  13        2.06       33.45     68.22 o 
  -3   7  13     6586.91     6774.44    195.76 o 
  -2   7  13        3.26      -13.59     50.18 o 
  -1   7  13     2489.53     2430.33     76.36 o 
   0   7  13      326.87      279.68     37.90 o 
   1   7  13     6274.66     6067.99    185.53 o 
   2   7  13      117.80       88.87     33.46 o 
   3   7  13     9334.73     9310.55    244.26 o 
   5   7  13     7925.65     7441.36    205.18 o 
   6   7  13       47.75       59.33     41.56 o 
   8   7  13        0.05       26.40     45.22 o 
 -15   8  13     8792.13     8915.14    254.11 o 
 -14   8  13      312.38      282.55     56.20 o 
 -13   8  13     4746.15     4632.68    126.07 o 
 -12   8  13        2.45      -24.57     35.02 o 
 -11   8  13    11389.80    11323.90    249.81 o 
 -10   8  13       69.38        4.44     34.50 o 
  -9   8  13    20729.27    20358.79    509.42 o 
  -8   8  13        2.95      -51.23     53.58 o 
  -7   8  13    11560.06    11873.11    315.36 o 
  -6   8  13       92.98       62.21     45.48 o 
  -5   8  13     7438.25     7703.53    219.08 o 
  -4   8  13     3402.83     3478.99    123.45 o 
  -3   8  13    17028.58    16968.03    430.06 o 
  -2   8  13      313.78      292.23     50.45 o 
  -1   8  13     8389.92     8258.50    183.77 o 
   0   8  13     1305.69     1289.11     55.95 o 
   1   8  13    10367.72    10071.17    217.61 o 
   2   8  13       84.64       53.58     32.15 o 
   3   8  13    10879.40    10600.16    272.85 o 
   4   8  13        2.43      -18.56     36.59 o 
   5   8  13     7002.85     7000.98    195.72 o 
   6   8  13        2.20       -3.14     38.16 o 
   7   8  13     3405.55     3487.88    120.29 o 
   8   8  13      431.29      390.77     54.37 o 
 -14   9  13      254.98      288.82     73.19 o 
 -13   9  13     1338.62     1399.90     66.92 o 
 -12   9  13      326.06      287.26     44.96 o 
 -11   9  13     3752.07     3682.77    106.18 o 
 -10   9  13       10.15      -32.67     32.67 o 
  -9   9  13     5349.04     5618.74    175.54 o 
  -8   9  13       23.02       34.24     67.69 o 
  -7   9  13     1742.64     1688.96     84.19 o 
  -6   9  13      214.42      209.36     48.88 o 
  -5   9  13     9519.17     9405.34    259.47 o 
  -4   9  13      154.13       50.18     92.79 o 
  -3   9  13    25717.26    24987.15    614.53 o 
  -2   9  13       46.56       -2.09     55.15 o 
  -1   9  13     6562.18     6919.64    200.71 o 
   0   9  13       17.20       19.08     40.25 o 
   1   9  13     5276.59     5418.47    132.64 o 
   2   9  13       54.45       23.00     39.73 o 
   3   9  13    13198.35    12866.64    625.78 o 
   4   9  13       97.39      156.82     43.91 o 
   5   9  13     6110.56     6367.24    183.39 o 
   6   9  13      645.65      763.27     57.24 o 
   7   9  13     1929.03     2061.72    123.40 o 
 -14  10  13      154.77      177.47     50.71 o 
 -13  10  13     7360.30     7510.37    181.58 o 
 -12  10  13       18.00      -24.31     36.59 o 
 -11  10  13    16344.96    16687.54    352.96 o 
 -10  10  13      118.80       59.59     48.09 o 
  -9  10  13    22189.17    21544.59    626.43 o 
  -8  10  13       77.18       29.27     64.82 o 
  -7  10  13     9835.33     9527.83    263.12 o 
  -6  10  13      105.32       90.70     42.34 o 
  -5  10  13     4686.89     4702.51    152.24 o 
  -4  10  13      113.02      106.12     82.59 o 
  -3  10  13    18091.55    17969.86    454.94 o 
  -2  10  13      123.66      130.42     48.35 o 
  -1  10  13     7479.42     7919.94    316.15 o 
   0  10  13        7.50       12.02     39.99 o 
   1  10  13    10287.32     9971.37    217.58 o 
   2  10  13       14.64       15.94     37.90 o 
   3  10  13     8139.94     8053.41    218.53 o 
   4  10  13        0.66        0.00     38.16 o 
   5  10  13     2111.19     1895.52    117.65 o 
   6  10  13      121.13       55.15     55.67 o 
   7  10  13      590.56      482.00     83.38 o 
 -13  11  13     1259.86     1349.94     71.63 o 
 -12  11  13      304.34      353.12     60.12 o 
 -11  11  13     2959.70     2892.80     93.35 o 
 -10  11  13      274.01      250.40     78.15 o 
  -9  11  13     5817.69     5886.49    183.65 o 
  -8  11  13       38.89      -23.00     41.82 o 
  -7  11  13     2501.20     2239.80    121.59 o 
  -6  11  13      468.97      415.87     54.37 o 
  -5  11  13     7207.11     7077.66    207.78 o 
  -4  11  13       94.11       73.97     65.60 o 
  -3  11  13    12592.65    13323.34    350.73 o 
  -2  11  13      217.86      204.40     50.18 o 
  -1  11  13    10073.57    10352.45    281.45 o 
   0  11  13      135.50      112.65     46.00 o 
   1  11  13     4466.88     4479.99    223.63 o 
   2  11  13       82.13      109.78     43.91 o 
   3  11  13     8887.42     9045.76    240.79 o 
   4  11  13       83.24       57.76     39.21 o 
   5  11  13     5098.46     5069.15    155.11 o 
   6  11  13      446.24      506.30     56.46 o 
 -12  12  13      201.97      104.03     39.47 o 
 -11  12  13     6830.42     6739.36    324.42 o 
 -10  12  13       94.79      100.89     47.31 o 
  -9  12  13    14818.28    14503.33    483.59 o 
  -8  12  13       10.21      -34.50     51.49 o 
  -7  12  13     7825.98     7593.40    221.40 o 
  -6  12  13       38.17       19.08     53.06 o 
  -5  12  13     9895.64     9560.20    265.72 o 
  -4  12  13     1805.71     1768.68     87.58 o 
  -3  12  13    16185.47    16680.24    428.48 o 
  -2  12  13     1062.08     1188.64     76.59 o 
  -1  12  13     5886.93     6219.75    187.84 o 
   0  12  13      517.19      495.85     78.42 o 
   1  12  13     5357.23     5507.26    170.56 o 
   2  12  13        0.70        9.93     56.46 o 
   3  12  13     8561.26     8606.84    336.30 o 
   4  12  13        4.57       42.34     67.69 o 
   5  12  13     5001.24     5128.88    158.77 o 
 -11  13  13     2695.25     2498.07    110.08 o 
 -10  13  13      273.39      189.50     53.58 o 
  -9  13  13     4469.38     4206.92    189.10 o 
  -8  13  13      239.21      163.88     58.29 o 
  -7  13  13     2224.12     2095.06     98.05 o 
  -6  13  13      135.56      121.54     45.48 o 
  -5  13  13     1295.45     1190.25     82.09 o 
  -4  13  13      546.29      610.08     56.46 o 
  -3  13  13     6689.63     6670.96    201.99 o 
  -2  13  13       29.01       48.09     46.00 o 
  -1  13  13     1486.80     1462.43     82.35 o 
   0  13  13        4.00        6.80     43.65 o 
   1  13  13     2734.07     2770.35    109.82 o 
   2  13  13       39.44       50.18     55.15 o 
   3  13  13     9577.01    10017.02    373.50 o 
   4  13  13       86.22       20.13     51.23 o 
   5  13  13     4249.52     4328.76    206.87 o 
 -10  14  13      686.59      754.12     75.28 o 
  -9  14  13     8159.10     7977.54    235.51 o 
  -8  14  13       22.67       30.32     50.44 o 
  -7  14  13     6026.21     6070.53    190.97 o 
  -6  14  13      385.56      252.50     54.37 o 
  -5  14  13     9177.45     9403.91    357.79 o 
  -4  14  13       87.12       61.16     34.50 o 
  -3  14  13     9792.10    10856.09    243.70 o 
  -2  14  13      339.61      275.49     56.46 o 
  -1  14  13     5914.67     6365.60    193.85 o 
   0  14  13       10.25       20.13     85.73 o 
   1  14  13     3347.77     3523.94    235.35 o 
   3  14  13     8646.02     9302.43    351.98 o 
  -8  15  13       94.05      154.73     54.63 o 
  -7  15  13     1173.81     1141.06     81.30 o 
  -6  15  13        8.34       -1.57     46.52 o 
  -5  15  13     3857.77     3649.73    171.82 o 
  -4  15  13        2.93      103.24     77.36 o 
  -3  15  13     5664.22     6051.84    185.99 o 
  -2  15  13        2.95        6.80     44.43 o 
  -1  15  13     2444.70     2628.47    111.12 o 
   0  15  13      115.25       41.56     57.50 o 
   1  15  13     2948.41     3039.17    161.86 o 
   2  15  13       31.79      -44.43     50.18 o 
  -7  16  13     3756.79     4463.12    223.59 o 
  -6  16  13      475.29      530.61     89.65 o 
  -5  16  13     4876.38     5218.19    173.41 o 
  -4  16  13       23.40       -0.52     49.14 o 
  -3  16  13     6937.00     7402.80    203.02 o 
  -2  16  13      155.43      151.60    137.22 o 
  -1  16  13     5304.11     6023.60    189.64 o 
   0  16  13        0.14       48.61     62.99 o 
 -16   0  14     3297.40     3334.80    184.87 o 
 -14   0  14      326.96      299.28     82.07 o 
 -12   0  14     1845.34     1891.06    123.14 o 
 -10   0  14      643.89      635.46     56.72 o 
  -8   0  14     8741.20     8907.29    333.04 o 
  -6   0  14    12225.85    12311.42    318.65 o 
  -4   0  14     3753.75     3665.80    166.37 o 
  -2   0  14     2631.15     2727.87    101.21 o 
   0   0  14      441.09      413.52     79.99 o 
   2   0  14      477.41      553.63     71.10 o 
   4   0  14      426.06      327.52     64.56 o 
   6   0  14     2264.78     2247.27    128.90 o 
   8   0  14       96.07      121.54     62.99 o 
 -16   1  14    13516.09    13357.08    365.58 o 
 -15   1  14        0.05       51.49     46.00 o 
 -14   1  14     5411.31     5223.65    168.46 o 
 -13   1  14      161.03      175.64     48.62 o 
 -12   1  14     4515.23     4536.89    121.11 o 
 -11   1  14      398.34      406.98     36.86 o 
 -10   1  14    22974.74    23354.56    368.52 o 
  -9   1  14      205.73      203.61     38.42 o 
  -8   1  14    40277.01    39327.97    698.71 o 
  -7   1  14        1.57       38.94     59.07 o 
  -6   1  14     8775.02     8861.09    220.74 o 
  -5   1  14     2083.80     2075.66     60.66 o 
  -4   1  14    26417.15    25604.49    439.78 o 
  -3   1  14      422.66      399.67     36.33 o 
  -2   1  14    32823.91    31651.99    537.74 o 
  -1   1  14       27.53       21.43     26.66 o 
   0   1  14    13648.16    13213.55    239.56 o 
   1   1  14     1254.66     1230.30     55.69 o 
   2   1  14    24501.38    23134.62    458.75 o 
   3   1  14       77.84      132.25     42.08 o 
   4   1  14    36447.92    33239.04    774.15 o 
   5   1  14      188.23      153.69     44.17 o 
   6   1  14     9442.18     9521.54    251.30 o 
   7   1  14      252.30      256.15     47.05 o 
   8   1  14     5290.69     5421.12    170.02 o 
   9   1  14       46.08       79.98     44.96 o 
 -16   2  14     3169.41     3206.08    127.34 o 
 -15   2  14      423.04      543.15     66.13 o 
 -14   2  14     2017.65     2101.27     98.04 o 
 -13   2  14        0.10        4.97     40.51 o 
 -12   2  14     2218.30     2142.97     76.35 o 
 -11   2  14       41.02       29.80     25.09 o 
 -10   2  14     1946.02     2029.72     61.70 o 
  -9   2  14        0.75       66.13     73.18 o 
  -8   2  14     3522.36     3701.71    103.84 o 
  -7   2  14        9.06       -9.41     33.19 o 
  -6   2  14     3462.62     3481.32     83.18 o 
  -5   2  14      614.26      677.55     39.99 o 
  -4   2  14      306.72      333.00     36.07 o 
  -3   2  14     6000.14     5892.80    121.69 o 
  -2   2  14     1637.02     1603.00     57.26 o 
  -1   2  14      327.79      315.75     39.47 o 
   0   2  14      584.17      592.59     43.65 o 
   1   2  14       33.22       67.43     32.41 o 
   2   2  14      364.84      346.33     46.00 o 
   3   2  14     1822.72     1804.56    127.59 o 
   4   2  14       13.69      -11.24     50.97 o 
   5   2  14       18.24       -8.89     37.64 o 
   6   2  14       89.87       13.07     50.18 o 
   7   2  14      355.56      277.06     47.57 o 
   8   2  14      314.33      282.03     48.62 o 
   9   2  14      175.56      149.24     46.79 o 
 -16   3  14    16606.81    17853.81    591.31 o 
 -15   3  14        1.15       32.15     49.92 o 
 -14   3  14    12429.29    12465.54    365.05 o 
 -13   3  14        2.33      -37.38     37.38 o 
 -12   3  14     9473.20     9830.74    190.58 o 
 -11   3  14      408.84      460.56     34.76 o 
 -10   3  14    26662.98    26359.96    530.52 o 
  -9   3  14       66.07       71.88     38.16 o 
  -8   3  14    31028.76    31313.66   1181.19 o 
  -7   3  14        0.66       13.07     42.86 o 
  -6   3  14    14679.10    13857.82    250.36 o 
  -5   3  14      357.75      334.57     33.72 o 
  -4   3  14    52697.60    50422.25    841.73 o 
  -3   3  14      354.86      304.78     47.05 o 
  -2   3  14    58273.84    57274.76   1087.84 o 
  -1   3  14      713.97      709.19     56.46 o 
   0   3  14    12858.60    12219.63    255.49 o 
   1   3  14       83.20       95.40     33.46 o 
   2   3  14    13972.92    13836.79    350.63 o 
   3   3  14      264.13      308.43     38.68 o 
   4   3  14    15475.31    15243.92    628.45 o 
   5   3  14       66.87       63.51     39.99 o 
   6   3  14     5756.42     5764.02    168.74 o 
   7   3  14       28.13       89.65     46.26 o 
   8   3  14     8285.58     8151.58    224.79 o 
   9   3  14       43.24      101.93     68.48 o 
 -16   4  14     1943.29     2008.90     97.52 o 
 -15   4  14       82.66      210.66     53.84 o 
 -14   4  14     2089.43     2045.59     96.74 o 
 -13   4  14      347.03      328.82     94.88 o 
 -12   4  14     1910.48     1824.40     90.20 o 
 -11   4  14      563.41      499.78     47.05 o 
 -10   4  14     5818.32     5988.95    220.82 o 
  -9   4  14      428.76      420.83     75.02 o 
  -8   4  14      932.43      958.08     64.57 o 
  -7   4  14       15.08       69.00     42.60 o 
  -6   4  14      510.34      541.35     56.20 o 
  -5   4  14      331.85      277.85     37.90 o 
  -4   4  14      394.57      442.27     39.47 o 
  -3   4  14      485.57      439.40     54.37 o 
  -2   4  14     1381.20     1428.25     58.30 o 
  -1   4  14        0.53       -2.35     36.59 o 
   0   4  14      128.15      102.72     57.76 o 
   1   4  14       62.70       52.27     30.32 o 
   2   4  14       28.43       19.08     31.36 o 
   3   4  14      429.22      391.82     38.95 o 
   4   4  14      159.56      224.26     60.12 o 
   5   4  14       63.41       26.66     40.51 o 
   6   4  14      157.12      164.14     44.43 o 
   7   4  14        0.88      -33.19     33.19 o 
   8   4  14      177.65      239.16     64.04 o 
   9   4  14       14.84        4.70     52.27 o 
 -15   5  14      149.39      292.21     84.68 o 
 -14   5  14     8557.80     8112.12    229.26 o 
 -13   5  14      241.38      358.61     50.97 o 
 -12   5  14     5034.25     5016.37    130.79 o 
 -11   5  14      203.73      172.51     46.52 o 
 -10   5  14    28274.63    28151.82    686.10 o 
  -9   5  14      207.43      225.83     50.97 o 
  -8   5  14    24504.21    23837.95    586.07 o 
  -7   5  14      713.21      706.31     62.74 o 
  -6   5  14    15777.93    15847.52    402.72 o 
  -5   5  14      540.28      528.80     88.87 o 
  -4   5  14    24136.89    24154.25    476.18 o 
  -3   5  14      167.57      181.92     36.07 o 
  -2   5  14    42726.73    41437.78    795.83 o 
  -1   5  14       63.75       -1.05     31.63 o 
   0   5  14    10534.06    10168.01    218.42 o 
   1   5  14       60.84      105.33     35.81 o 
   2   5  14    17927.37    17645.63    356.88 o 
   3   5  14      208.34      214.33     35.02 o 
   4   5  14    23868.74    23044.50    549.25 o 
   5   5  14      191.04      229.49     62.47 o 
   6   5  14     6249.93     6187.13    355.81 o 
   7   5  14      187.07      206.49     46.00 o 
   8   5  14     5638.49     5558.09    236.21 o 
 -15   6  14      264.02      307.12     74.49 o 
 -14   6  14      979.35      853.23     96.72 o 
 -13   6  14        2.78       47.05     35.81 o 
 -12   6  14      926.66      922.50     54.11 o 
 -11   6  14       67.84       42.34     60.38 o 
 -10   6  14     1327.77     1389.22     87.32 o 
  -9   6  14     1086.94     1073.90     71.63 o 
  -8   6  14     4425.83     4373.62    142.56 o 
  -7   6  14      421.16      385.81     52.80 o 
  -6   6  14     6341.34     6473.36    232.12 o 
  -5   6  14       23.81       18.56     58.02 o 
  -4   6  14     3526.74     3766.56    128.68 o 
  -3   6  14       57.48       62.99     32.67 o 
  -2   6  14       30.71       64.82     33.98 o 
  -1   6  14        5.19      -18.30     28.23 o 
   0   6  14      840.94      817.95     59.60 o 
   1   6  14       94.16       94.62     33.46 o 
   2   6  14      115.80      105.33     33.72 o 
   3   6  14      418.96      412.73     49.14 o 
   4   6  14      264.92      204.66     44.70 o 
   5   6  14      340.46      348.42     65.61 o 
   6   6  14       69.16       20.13     41.04 o 
   7   6  14        5.69      -33.98     36.07 o 
   8   6  14      515.25      538.98     56.46 o 
 -15   7  14        9.07       94.88     69.00 o 
 -14   7  14     3713.06     3319.35    122.39 o 
 -13   7  14       38.44       -6.01     38.94 o 
 -12   7  14     3247.77     3217.25    141.21 o 
 -11   7  14      136.49       60.38     58.02 o 
 -10   7  14    21982.06    22030.27    548.03 o 
  -8   7  14    19648.36    19286.17    484.97 o 
  -7   7  14       89.61       75.54     48.09 o 
  -6   7  14     6786.83     6773.84    197.85 o 
  -5   7  14      401.06      358.10     52.54 o 
  -4   7  14    17941.44    17209.50    435.88 o 
  -3   7  14      303.44      276.54     48.62 o 
  -2   7  14    23423.98    23097.79    457.59 o 
  -1   7  14       18.92        8.89     32.41 o 
   0   7  14     5931.83     6078.69    143.91 o 
   1   7  14       18.64       58.02     56.46 o 
   2   7  14    24921.51    23877.07    475.39 o 
   3   7  14        3.87       -1.83     36.33 o 
   4   7  14    30132.68    29476.10    726.76 o 
   5   7  14       12.78        4.18     57.24 o 
   6   7  14     4516.14     4587.01    143.85 o 
   7   7  14      563.45      609.03     59.86 o 
   8   7  14     5263.01     5268.66    224.42 o 
 -14   8  14     1276.07      948.68     68.23 o 
 -13   8  14     1761.43     1762.86     70.85 o 
 -12   8  14     1314.31     1277.56    191.62 o 
 -11   8  14       43.58        1.05     43.91 o 
 -10   8  14     1609.45     1516.85    132.81 o 
  -9   8  14     1127.79     1052.20    118.42 o 
  -8   8  14     2670.53     2918.48    157.42 o 
  -7   8  14      273.39      202.31     50.71 o 
  -6   8  14     1411.05     1391.09     78.95 o 
  -5   8  14     1506.75     1393.21     80.00 o 
  -4   8  14      524.91      497.43     56.20 o 
  -3   8  14      402.43      297.98     83.38 o 
  -2   8  14      315.14      360.18     53.58 o 
  -1   8  14      163.22      107.42     32.93 o 
   0   8  14       25.79       -7.32     36.59 o 
   1   8  14       88.56       68.48     32.67 o 
   2   8  14       37.97       31.36     34.50 o 
   3   8  14      672.88      713.09     57.77 o 
   4   8  14       25.94      -18.03     47.57 o 
   5   8  14      379.32      351.04     54.63 o 
   6   8  14      182.11      139.83     48.35 o 
   7   8  14       40.83       -5.75     46.26 o 
 -14   9  14     6240.70     6424.91    194.63 o 
 -13   9  14      165.20       93.57     46.52 o 
 -12   9  14     7313.88     7865.17    586.64 o 
 -11   9  14       20.03       -3.66     46.52 o 
 -10   9  14    16308.06    16618.20    818.92 o 
  -9   9  14       55.32      -42.86     42.86 o 
  -8   9  14    12790.38    12763.29    338.94 o 
  -7   9  14      307.07      263.73     53.06 o 
  -6   9  14     7177.88     7359.71    213.81 o 
  -5   9  14      110.83      140.62     52.01 o 
  -4   9  14    24275.46    23611.51    584.33 o 
  -3   9  14       61.02       44.96     64.04 o 
  -2   9  14    27865.35    27724.90    677.93 o 
  -1   9  14      138.19       78.15     44.69 o 
   0   9  14    12093.83    11978.35    253.79 o 
   1   9  14        4.84      -10.98     37.38 o 
   2   9  14    10082.08     9850.58    316.52 o 
   3   9  14      139.52      178.78     46.79 o 
   4   9  14    12392.73    12254.88    312.94 o 
   5   9  14      435.58      482.78     53.85 o 
   6   9  14     4573.45     4617.54    146.46 o 
   7   9  14      119.71      173.55     55.15 o 
 -13  10  14      172.73      116.31     48.35 o 
 -12  10  14     2601.20     2604.22    112.43 o 
 -11  10  14      114.13       25.35     45.74 o 
 -10  10  14     1653.94     1626.39     93.33 o 
  -9  10  14      532.23      461.87     62.47 o 
  -8  10  14      609.92      608.00     63.26 o 
  -7  10  14       16.94       25.61     56.46 o 
  -6  10  14      101.61       78.15     55.41 o 
  -5  10  14        7.21       19.08     56.98 o 
  -4  10  14      471.07      534.80     96.71 o 
  -3  10  14      800.58      916.22     68.75 o 
  -2  10  14       30.22      -36.07     39.73 o 
  -1  10  14      140.98      108.21     47.31 o 
   0  10  14      421.26      334.31     54.89 o 
   1  10  14       13.78      -25.61     30.32 o 
   2  10  14       87.51      115.53     41.56 o 
   3  10  14      165.63      153.69     43.65 o 
   4  10  14     1162.68     1109.44     77.90 o 
   5  10  14        0.79      -57.76     57.76 o 
   6  10  14      192.09      218.77     46.26 o 
 -13  11  14        0.95       13.59     46.52 o 
 -12  11  14     7214.73     7039.20    611.46 o 
 -11  11  14        9.69       40.51     67.69 o 
 -10  11  14    13696.59    14036.82    598.74 o 
  -9  11  14       83.14       62.47     55.93 o 
  -8  11  14    15723.84    15645.96    407.45 o 
  -7  11  14      245.02      347.37     85.21 o 
  -6  11  14     3838.53     3626.93    131.29 o 
  -5  11  14       77.16       89.39     45.48 o 
  -4  11  14    21130.07    21060.74    528.77 o 
  -3  11  14      263.01      219.82     59.07 o 
  -2  11  14    25946.74    26527.76    653.08 o 
  -1  11  14      170.49      153.95     48.88 o 
   0  11  14     7257.83     7618.92    220.33 o 
   1  11  14       46.76       53.32     55.93 o 
   2  11  14     9862.80     9988.35    262.56 o 
   3  11  14       27.65       71.61     44.43 o 
   4  11  14    13069.18    13312.99    405.12 o 
   5  11  14      366.55      499.50    112.13 o 
 -12  12  14     1104.23     1129.28    116.85 o 
 -11  12  14      230.83      132.52     78.67 o 
 -10  12  14      499.71      451.41    106.91 o 
  -9  12  14      140.78      134.61     53.58 o 
  -8  12  14     1229.24     1180.82     77.64 o 
  -7  12  14      101.63       71.62     44.96 o 
  -6  12  14     2081.60     1903.38     91.77 o 
  -5  12  14       64.45       15.42     93.05 o 
  -4  12  14       32.06       -2.09     51.75 o 
  -3  12  14      419.69      552.57     62.99 o 
  -2  12  14      946.87      926.16     72.41 o 
  -1  12  14      105.23       19.86     51.75 o 
   0  12  14      116.49       95.14     62.99 o 
   1  12  14      208.72      227.13     54.63 o 
   2  12  14        2.91      100.36     59.07 o 
   3  12  14       82.18       59.07     78.15 o 
   4  12  14       24.65       72.66     46.26 o 
   5  12  14        1.01      117.61     75.27 o 
 -11  13  14       22.43      -41.30     63.77 o 
 -10  13  14    11189.47    10958.86    534.84 o 
  -9  13  14       21.33       94.62     70.05 o 
  -8  13  14    13932.56    13627.43    364.06 o 
  -7  13  14       92.06       54.10     45.22 o 
  -6  13  14     4362.49     3975.45    219.43 o 
  -5  13  14        4.91       -7.06     55.93 o 
  -4  13  14     9301.63     9496.15    327.44 o 
  -3  13  14       14.21       39.73     56.46 o 
  -2  13  14    13513.85    13967.69    368.52 o 
  -1  13  14      686.53      910.70    111.35 o 
   0  13  14     5468.22     5542.19    243.54 o 
   1  13  14        4.62       19.34     42.60 o 
   2  13  14    11778.40    12469.78    451.64 o 
   3  13  14       24.63       66.13     62.73 o 
   4  13  14    14164.18    15488.06    546.83 o 
  -9  14  14      392.86      461.60     66.91 o 
  -8  14  14     1840.79     1923.92     99.87 o 
  -7  14  14      335.02      229.75     73.97 o 
  -6  14  14      920.43     1048.22     76.07 o 
  -5  14  14       65.14       66.65     47.05 o 
  -4  14  14      818.47      826.02     69.01 o 
  -3  14  14      481.93      543.16     88.35 o 
  -2  14  14      257.57      404.35     64.82 o 
  -1  14  14       55.99       76.58    105.85 o 
   0  14  14      161.82      261.37     50.97 o 
   1  14  14       26.42      107.42     61.68 o 
   2  14  14      136.94      275.49     76.84 o 
  -7  15  14       23.22      -24.31     57.76 o 
  -6  15  14     5038.37     4951.81    166.87 o 
  -5  15  14        5.04       49.14     99.58 o 
  -4  15  14    13131.69    13503.27    440.46 o 
  -3  15  14        4.91        5.75     70.05 o 
  -2  15  14    11176.08    11941.67    326.19 o 
  -1  15  14      249.09      167.02     54.63 o 
   0  15  14     5219.57     5532.83    178.39 o 
  -4  16  14       13.37       12.55     72.40 o 
  -3  16  14        4.66       96.18     57.76 o 
 -15   0  15      553.30      415.08     73.97 o 
 -13   0  15      415.22      410.63     71.10 o 
 -11   0  15     3999.56     4080.40    200.87 o 
  -9   0  15     7123.98     7343.15    207.54 o 
  -7   0  15     1487.01     1568.14     77.91 o 
  -5   0  15      327.06      335.09     51.23 o 
  -3   0  15    17986.19    17413.57    816.10 o 
  -1   0  15     5398.07     5007.67    152.80 o 
   1   0  15     6131.64     6391.25    183.95 o 
   3   0  15    15902.64    14183.58    498.51 o 
   5   0  15     4344.39     4241.84    190.41 o 
   7   0  15     2494.26     2221.41    131.78 o 
 -16   1  15       12.12       21.95     70.57 o 
 -15   1  15    10217.60    10632.01    298.41 o 
 -14   1  15        7.80       60.11     60.90 o 
 -13   1  15     3085.01     2943.40    112.18 o 
 -12   1  15        0.14       51.23     44.17 o 
 -11   1  15    10258.08    10972.50    302.94 o 
 -10   1  15      285.78      282.81     46.26 o 
  -9   1  15    20432.26    20548.59    420.82 o 
  -8   1  15      150.77      111.08     30.32 o 
  -7   1  15    16832.71    16637.79    296.32 o 
  -6   1  15     3712.38     3656.63     87.36 o 
  -5   1  15    12531.89    12118.75    223.25 o 
  -4   1  15       15.26       25.61     32.15 o 
  -3   1  15    30667.74    29659.42    634.35 o 
  -2   1  15        1.18       -3.14     27.97 o 
  -1   1  15    11799.61    11473.33    212.73 o 
   0   1  15        2.96       19.08     28.23 o 
   1   1  15     8154.82     7967.41    177.74 o 
   2   1  15      125.91      175.38     33.72 o 
   3   1  15    20078.39    19051.63    460.31 o 
   4   1  15      269.63      239.95     46.79 o 
   5   1  15    11070.80    10771.16    299.54 o 
   6   1  15      289.80      272.88     45.48 o 
   7   1  15     2149.66     2066.51    125.76 o 
   8   1  15        9.69       -4.70     36.85 o 
 -16   2  15       86.40       86.25     95.66 o 
 -15   2  15     1953.88     1792.19     88.11 o 
 -14   2  15       92.94       90.43     42.60 o 
 -13   2  15     1285.99     1324.09    103.00 o 
 -12   2  15       19.93        6.53     57.50 o 
 -11   2  15     2068.07     2187.89     76.35 o 
 -10   2  15       12.31      -17.51     32.67 o 
  -9   2  15     7251.32     7569.36    176.66 o 
  -8   2  15      769.64      750.76     70.58 o 
  -7   2  15    11493.34    11694.11    273.48 o 
  -6   2  15       74.80       56.19     29.27 o 
  -5   2  15     6700.91     6617.33    134.79 o 
  -4   2  15       63.38       34.50     28.75 o 
  -3   2  15     6793.21     6925.01    140.02 o 
  -2   2  15      127.35      155.52     32.41 o 
  -1   2  15    11288.36    10695.05    242.04 o 
   0   2  15      103.99      114.22     33.98 o 
   1   2  15     4043.16     4131.40    107.76 o 
   2   2  15      788.40      841.72     60.38 o 
   3   2  15    11989.39    11654.33    246.72 o 
   4   2  15     1551.31     1587.95    117.65 o 
   5   2  15     9975.70     9572.02    252.10 o 
   6   2  15      451.63      458.47     49.66 o 
   7   2  15     2810.27     2801.99    105.38 o 
   8   2  15       13.93      -25.88     37.64 o 
 -16   3  15       50.27      -49.14     57.76 o 
 -15   3  15    16484.38    17668.48    465.84 o 
 -14   3  15      102.09       19.60     41.56 o 
 -13   3  15     5596.57     5966.27    263.43 o 
 -12   3  15       29.30       65.60     41.30 o 
 -11   3  15    13483.67    13836.32    295.50 o 
 -10   3  15        3.34       11.76     46.26 o 
  -9   3  15    19589.60    19441.73    401.32 o 
  -8   3  15     1118.32     1095.10     58.30 o 
  -7   3  15     9096.70     8866.98    201.87 o 
  -6   3  15      264.44      253.02     33.72 o 
  -5   3  15    16874.77    16648.62    296.60 o 
  -4   3  15      148.74      130.16     32.67 o 
  -3   3  15    24514.06    24027.83    474.34 o 
  -2   3  15       90.22       72.14     32.93 o 
  -1   3  15    16028.39    15295.64    363.12 o 
   0   3  15      176.03      154.47     35.02 o 
   1   3  15     5063.69     5051.45    124.53 o 
   2   3  15      380.40      406.45    110.83 o 
   3   3  15     4684.70     4504.12    128.96 o 
   4   3  15      267.09      157.87     41.82 o 
   5   3  15     4840.87     4614.35    155.90 o 
   6   3  15       29.12      -36.59     36.59 o 
   7   3  15     2491.29     2546.66    114.78 o 
   8   3  15       11.52        0.26     42.60 o 
 -15   4  15     2537.82     2614.64    150.60 o 
 -12   4  15        4.79      -36.59     36.59 o 
 -11   4  15     1771.89     1910.12    103.27 o 
 -10   4  15       69.86       -2.35     42.34 o 
  -9   4  15     9905.96    10293.44    277.02 o 
  -8   4  15       38.49      -36.59     36.59 o 
  -7   4  15     8706.01     8632.03    463.12 o 
  -6   4  15       12.86      -36.07     55.93 o 
  -5   4  15     6026.02     6215.31    146.01 o 
  -4   4  15      108.23      129.38     35.02 o 
  -3   4  15    15839.79    15571.09    318.55 o 
  -2   4  15      190.67      209.62     45.48 o 
  -1   4  15     4376.97     4135.41    108.03 o 
   0   4  15       89.57       72.40     33.72 o 
   1   4  15     3094.46     3001.14     87.61 o 
   2   4  15      125.23      138.00     35.29 o 
   3   4  15    13790.64    13822.16    306.52 o 
   4   4  15      548.40      625.51     78.68 o 
   5   4  15     9917.59     9763.82    257.59 o 
   6   4  15       23.23       48.61     61.16 o 
   7   4  15     2116.20     2287.67    137.52 o 
   8   4  15       67.82       76.58     60.64 o 
 -13   5  15     6580.98     6373.65    269.48 o 
 -12   5  15      219.96      191.59     80.77 o 
 -11   5  15     6903.36     7138.78    207.24 o 
 -10   5  15      330.72      356.52     81.55 o 
  -9   5  15    21812.71    22023.24    546.53 o 
  -8   5  15     3466.92     3310.99    120.83 o 
  -7   5  15    13947.12    14055.06    363.98 o 
  -6   5  15     3762.89     3829.40    130.25 o 
  -5   5  15    14793.72    14365.34    369.57 o 
  -4   5  15      709.95      642.00     45.75 o 
  -3   5  15    18188.03    17884.87    361.16 o 
  -2   5  15        1.76       80.50     55.67 o 
  -1   5  15    22530.94    21549.84    429.40 o 
   0   5  15      122.55       92.79     35.55 o 
   1   5  15     5428.44     5224.83    128.46 o 
   2   5  15      179.90      158.13     54.37 o 
   3   5  15    10597.93    10328.25    268.38 o 
   4   5  15      396.85      327.25     46.79 o 
   5   5  15     7477.26     7724.08    418.94 o 
   6   5  15        0.08       34.24     43.91 o 
   7   5  15     1515.90     1539.27     86.79 o 
 -14   6  15       40.53      127.81     68.22 o 
 -13   6  15     1746.26     1601.56    135.42 o 
 -12   6  15      317.41      247.27     47.31 o 
 -11   6  15     1549.59     1540.62     96.47 o 
 -10   6  15       58.43       47.05     47.05 o 
  -9   6  15     3888.91     3901.18    197.73 o 
  -8   6  15       59.37      -17.25     41.30 o 
  -7   6  15      595.76      569.58     56.20 o 
  -6   6  15      211.49      178.26     51.23 o 
  -5   6  15      540.87      551.54     60.12 o 
  -4   6  15       44.26       53.84     60.11 o 
  -3   6  15     6075.40     6039.48    142.87 o 
  -2   6  15      178.84      133.30     36.85 o 
  -1   6  15     7062.94     6990.67    161.47 o 
   0   6  15      233.88      175.65     35.29 o 
   1   6  15     5115.58     5155.64    128.18 o 
   2   6  15      589.48      583.69     59.07 o 
   3   6  15     9729.95     9999.49    261.26 o 
   4   6  15        1.15       47.57     67.43 o 
   5   6  15     4118.82     3911.23    129.72 o 
   6   6  15      126.81        6.01     36.59 o 
   7   6  15     2144.68     2139.17     92.55 o 
 -14   7  15       67.80      -50.71     56.98 o 
 -13   7  15     3591.93     3291.86    194.30 o 
 -12   7  15        3.29       15.68     38.68 o 
 -11   7  15     8439.27     8654.83    294.17 o 
 -10   7  15      499.57      501.08     61.43 o 
  -9   7  15    15928.61    16587.13    424.30 o 
  -7   7  15    13420.53    13072.48    342.94 o 
  -6   7  15      179.86      162.31     46.26 o 
  -5   7  15    11820.60    11890.81    363.56 o 
  -4   7  15      423.26      396.26     54.89 o 
  -3   7  15    15417.47    15704.37    402.59 o 
  -2   7  15      292.88      226.09     37.12 o 
  -1   7  15    15047.56    14579.43    301.90 o 
   0   7  15        1.08      -14.90     30.06 o 
   1   7  15     9818.58     9666.42    259.71 o 
   2   7  15      853.50      702.39     47.31 o 
   3   7  15    12762.84    12691.26    368.77 o 
   4   7  15        0.42       60.11     41.03 o 
   5   7  15     9219.42     9272.45    248.12 o 
   6   7  15        1.93      -13.85     54.63 o 
   7   7  15     1888.94     2015.94    150.07 o 
 -14   8  15      197.38      139.05     69.00 o 
 -13   8  15      545.66      554.66     62.99 o 
 -12   8  15      845.74      806.16     67.44 o 
 -11   8  15     2008.49     2059.70     95.43 o 
 -10   8  15      283.47      166.24     49.14 o 
  -9   8  15     3115.03     3170.18    172.33 o 
  -8   8  15       51.00       38.68     54.89 o 
  -7   8  15     1204.53     1155.48     73.72 o 
  -6   8  15       30.91       87.30     47.05 o 
  -5   8  15      552.83      616.89     60.64 o 
  -4   8  15       43.09       -5.49     40.77 o 
  -3   8  15     9346.84     9217.98    255.25 o 
  -1   8  15     5055.39     5214.93    129.49 o 
   0   8  15       32.83        6.80     32.41 o 
   1   8  15     2636.74     2596.78     82.11 o 
   2   8  15      778.92      864.45     67.44 o 
   3   8  15     7489.32     7443.68    205.42 o 
   4   8  15      632.40      758.82     87.30 o 
   5   8  15     7633.46     7796.59    216.40 o 
   6   8  15      246.43      140.10     44.43 o 
 -13   9  15     6015.36     5794.86    404.69 o 
 -12   9  15       20.49      -45.22     67.17 o 
 -11   9  15    12257.16    12308.44    349.06 o 
 -10   9  15        6.12       40.51     65.86 o 
  -9   9  15    10128.96    10738.82    293.73 o 
  -8   9  15       88.12        9.15     81.29 o 
  -7   9  15     5214.92     5117.07    166.11 o 
  -6   9  15       61.26       30.06     43.65 o 
  -5   9  15     6939.98     7100.64    209.60 o 
  -4   9  15      200.77      148.46     53.06 o 
  -3   9  15    21234.28    21569.05    929.40 o 
  -1   9  15     7428.36     7663.73    220.09 o 
   0   9  15       66.00       17.51     33.19 o 
   1   9  15     4485.55     4307.07    134.96 o 
   2   9  15        2.71       -7.06     39.73 o 
   3   9  15     4745.31     4790.72    175.51 o 
   4   9  15        7.69       91.74     42.60 o 
   5   9  15     3264.06     3285.13    117.67 o 
   6   9  15        3.66      -21.69     44.69 o 
 -13  10  15      414.11      432.85     64.82 o 
 -12  10  15        3.51      -14.38     63.25 o 
 -11  10  15      944.31      952.29     72.15 o 
 -10  10  15       18.37       46.52     66.91 o 
  -9  10  15     5202.99     5324.74    305.53 o 
  -8  10  15       35.93       34.76     52.01 o 
  -7  10  15     4198.35     4334.08    147.25 o 
  -6  10  15        0.97       17.25     41.56 o 
  -5  10  15     4934.77     5135.63    165.06 o 
  -4  10  15       76.90      111.08     52.27 o 
  -3  10  15     6491.64     6842.14    203.56 o 
  -2  10  15      433.50      353.65     70.31 o 
  -1  10  15     4672.40     4715.79    225.99 o 
   0  10  15      262.91      261.90    100.63 o 
   1  10  15     1295.69     1310.24    101.43 o 
   2  10  15      175.50      217.72     43.13 o 
   3  10  15     6240.56     6161.54    222.63 o 
   4  10  15       11.92      -27.97     42.34 o 
   5  10  15     5821.89     6250.34    183.37 o 
 -12  11  15       40.27       58.02     51.23 o 
 -11  11  15     9802.21     9586.61    447.58 o 
 -10  11  15        3.89      -59.59     65.86 o 
  -9  11  15    13462.09    13458.31    573.57 o 
  -8  11  15     1124.32     1144.99     75.81 o 
  -7  11  15     5833.03     5584.03    177.63 o 
  -6  11  15      333.14      290.39     52.80 o 
  -5  11  15     4340.38     4131.44    196.16 o 
  -4  11  15     1082.85     1249.03     77.64 o 
  -3  11  15    16387.83    16293.76    495.29 o 
  -2  11  15       76.53      -28.75     45.74 o 
  -1  11  15     8088.83     8016.23    230.56 o 
   0  11  15      227.40      146.89     69.26 o 
   1  11  15     2361.24     2316.29    100.66 o 
   2  11  15        3.84       41.82     62.21 o 
   3  11  15     5370.36     5541.46    166.88 o 
   4  11  15       24.22       -8.36     53.32 o 
 -11  12  15     1833.12     1860.64    118.17 o 
 -10  12  15       29.50      -10.19     66.65 o 
  -9  12  15     1958.11     1783.04    134.12 o 
  -8  12  15       15.34       44.43     61.94 o 
  -7  12  15     1035.29      969.56     71.10 o 
  -6  12  15       76.52       36.85     46.79 o 
  -5  12  15      809.14      804.85     69.79 o 
  -4  12  15       75.33        6.80     45.48 o 
  -3  12  15     4887.63     5078.84    165.57 o 
  -2  12  15        7.88       30.06     49.66 o 
  -1  12  15     3706.09     3759.04    135.20 o 
   0  12  15      186.34      183.48     48.09 o 
   1  12  15     1950.53     1896.25     91.51 o 
   2  12  15      267.35      214.33     67.17 o 
   3  12  15     5435.37     5333.98    227.57 o 
 -10  13  15      207.16      272.61     90.96 o 
  -9  13  15    12972.22    13080.41    490.20 o 
  -8  13  15      153.07      147.41     55.93 o 
  -7  13  15     6669.91     6540.16    261.37 o 
  -6  13  15        9.36       22.48     44.43 o 
  -5  13  15     7117.39     7110.31    214.03 o 
  -4  13  15        3.13        6.27     70.31 o 
  -3  13  15     8266.24     8841.36    253.58 o 
  -2  13  15      251.69      262.94     54.10 o 
  -1  13  15     5726.93     5865.14    185.47 o 
   0  13  15      141.76      142.19     77.37 o 
   1  13  15     4827.90     5703.91    241.93 o 
   2  13  15      135.98       66.13     60.90 o 
  -8  14  15      129.35      132.78     53.32 o 
  -7  14  15      578.35      547.61     92.79 o 
  -6  14  15       53.75       25.88     48.88 o 
  -5  14  15      508.17      491.41     65.87 o 
  -4  14  15        0.14      -13.85     57.24 o 
  -3  14  15     4103.34     3973.87    143.58 o 
  -2  14  15      208.26      114.48     69.79 o 
  -1  14  15     3626.17     3624.98    135.20 o 
   0  14  15       11.75      -12.55     70.83 o 
   1  14  15     1874.12     1903.00    123.92 o 
  -5  15  15     5094.29     5243.44    175.50 o 
  -4  15  15       54.13      207.79     57.24 o 
  -3  15  15     7346.46     7671.59    270.28 o 
  -2  15  15       77.77       27.71     51.75 o 
 -12   0  16     7088.80     7263.63    304.84 o 
 -10   0  16    20158.86    20618.17    754.32 o 
  -8   0  16    16940.52    17084.97    530.13 o 
  -6   0  16     6571.49     6057.45    239.97 o 
  -4   0  16    10892.30    11305.68    298.59 o 
  -2   0  16    30341.90    28551.25    821.75 o 
   0   0  16    20977.54    20245.81    502.70 o 
   2   0  16    19536.11    19093.04    653.00 o 
   4   0  16    19037.50    17768.59    614.27 o 
   6   0  16     9920.04     9725.33    366.20 o 
 -12   1  16      994.00     1091.12     76.07 o 
 -11   1  16       18.30       17.51     46.26 o 
 -10   1  16     4235.47     4246.14    146.21 o 
  -9   1  16       10.65        4.44     40.77 o 
  -8   1  16     2938.67     2801.53     88.65 o 
  -7   1  16     1186.23     1224.78     52.02 o 
  -6   1  16      542.91      524.09     38.95 o 
  -5   1  16      591.30      584.48     39.21 o 
  -4   1  16     1046.67     1063.72     70.84 o 
  -3   1  16      774.15      755.72     42.35 o 
  -2   1  16       37.93       51.23     31.63 o 
  -1   1  16     1536.89     1540.15     54.12 o 
   0   1  16       71.63       76.06     33.72 o 
   1   1  16      339.59      420.30     42.08 o 
   2   1  16      665.67      736.62     47.84 o 
   3   1  16      169.39      255.62     48.09 o 
   4   1  16      183.79      212.50     47.31 o 
   5   1  16      298.92      282.55     48.88 o 
   7   1  16        2.39       61.94     59.33 o 
 -12   2  16     6582.17     7068.59    302.72 o 
 -11   2  16        0.09       51.23     46.78 o 
 -10   2  16    16794.94    17653.74    368.55 o 
  -9   2  16     1917.76     1779.47     69.81 o 
  -8   2  16    21502.97    21332.62    437.67 o 
  -7   2  16       16.18      -43.91     46.26 o 
  -6   2  16    10127.90     9899.65    222.85 o 
  -5   2  16       87.79       78.15     29.27 o 
  -4   2  16    26839.71    25876.14    581.38 o 
  -3   2  16       13.25       39.47     34.24 o 
  -2   2  16    20976.09    20328.28    406.99 o 
  -1   2  16       60.95       84.42     38.68 o 
   0   2  16     9034.21     8972.27    197.92 o 
   1   2  16      355.23      437.29     51.23 o 
   2   2  16    11781.31    11560.85    306.42 o 
   3   2  16      195.61      282.29     39.21 o 
   4   2  16    19134.50    18113.84    442.02 o 
   5   2  16      143.59      122.32     41.04 o 
   6   2  16     7847.03     7884.25    217.71 o 
   7   2  16       37.53       50.44     46.00 o 
 -15   3  16        7.87       37.90     70.83 o 
 -12   3  16      173.32      152.12     76.84 o 
 -11   3  16      274.65      332.47     42.60 o 
 -10   3  16     1206.49     1161.49     58.56 o 
  -9   3  16       80.23       76.84     39.47 o 
  -8   3  16       44.23      -35.55     66.65 o 
  -7   3  16      226.38      211.98     39.73 o 
  -6   3  16       38.87       44.69     36.59 o 
  -5   3  16       28.49        8.89     27.97 o 
  -4   3  16      222.22      248.05     39.73 o 
  -3   3  16       78.56       30.58     38.68 o 
  -2   3  16      849.31      901.60     50.19 o 
  -1   3  16      911.00      810.90     67.44 o 
   0   3  16       40.60       23.26     31.36 o 
   1   3  16      275.09      240.99     38.95 o 
   2   3  16       37.98        7.84     29.53 o 
   3   3  16      360.96      313.14     38.95 o 
   4   3  16      582.85      585.52     67.18 o 
   5   3  16      138.43       94.88     45.48 o 
   6   3  16       13.86       -6.53     46.52 o 
   7   3  16      117.60      113.44     77.63 o 
 -12   4  16     6706.91     6755.41    198.33 o 
 -11   4  16      568.60      608.52     57.77 o 
 -10   4  16    15796.45    16355.69    417.47 o 
  -9   4  16      691.64      660.81     61.17 o 
  -8   4  16    19586.32    18885.06    474.72 o 
  -7   4  16       13.52       -3.14     41.82 o 
  -6   4  16    23210.78    22739.07    562.24 o 
  -5   4  16      159.72       45.48     42.08 o 
  -4   4  16    17302.10    16941.70    347.95 o 
  -3   4  16      154.55      151.60     37.12 o 
  -2   4  16    18578.21    18093.36    366.64 o 
  -1   4  16       77.28       66.65     33.72 o 
   0   4  16     8610.43     8191.46    183.76 o 
   1   4  16      717.78      698.98     45.22 o 
   2   4  16     7891.44     7936.22    179.54 o 
   3   4  16      524.55      462.14     52.28 o 
   4   4  16    17102.96    16585.55    408.83 o 
   5   4  16        2.48       -8.36     37.64 o 
   6   4  16     7015.14     6886.58    221.61 o 
   7   4  16       51.70       63.51     58.81 o 
 -13   5  16       17.60       72.40     64.04 o 
 -12   5  16      379.04      402.01     56.72 o 
 -11   5  16      426.46      481.47     53.85 o 
 -10   5  16     3630.99     3699.27    128.67 o 
  -9   5  16        6.60       -8.36     57.76 o 
  -8   5  16     1601.85     1643.15     83.66 o 
  -7   5  16      660.30      680.42     76.07 o 
  -6   5  16       72.19       91.48     46.79 o 
  -5   5  16        2.78      -20.39     38.16 o 
  -4   5  16     1479.72     1438.17     78.95 o 
  -3   5  16        8.45       -6.53     34.50 o 
  -2   5  16      609.96      565.40     44.18 o 
  -1   5  16      489.99      470.50     51.49 o 
   0   5  16      544.44      495.86     43.65 o 
   1   5  16      300.49      358.61     59.86 o 
   2   5  16      398.27      289.35     38.68 o 
   3   5  16      128.46       79.72     64.04 o 
   4   5  16       36.56       25.61     38.16 o 
   5   5  16       49.80       23.26     42.60 o 
   6   5  16       12.38      -22.22     39.99 o 
   7   5  16      115.71       50.18     54.10 o 
 -14   6  16     8724.06     8883.10    341.25 o 
 -13   6  16      654.91      557.81     58.55 o 
 -12   6  16     6071.28     6059.99    185.22 o 
 -11   6  16      193.08      164.40     50.97 o 
 -10   6  16    23948.97    23705.73    587.49 o 
  -9   6  16      405.79      366.72     59.60 o 
  -8   6  16    14247.04    14140.23    512.48 o 
  -7   6  16      173.31      140.10     49.92 o 
  -6   6  16     5383.52     5469.35    208.25 o 
  -5   6  16      270.47      209.89     48.62 o 
  -4   6  16    12864.49    12524.50    330.08 o 
  -3   6  16      219.23      190.81     46.00 o 
  -2   6  16    27221.64    27089.29    533.65 o 
  -1   6  16      682.20      706.30     57.51 o 
   0   6  16    13662.21    13767.76    287.91 o 
   1   6  16      431.55      501.60     43.13 o 
   2   6  16    14083.43    13952.39    291.83 o 
   3   6  16      226.87      213.02     46.52 o 
   4   6  16    20819.64    20235.37    694.06 o 
   5   6  16        5.61        0.26     60.11 o 
   6   6  16     5195.23     5194.65    223.11 o 
 -14   7  16     1179.35     1176.61     99.34 o 
 -13   7  16       94.52       74.75     46.52 o 
 -12   7  16     1741.43     1938.81    116.86 o 
 -11   7  16        4.82      -53.84     53.84 o 
 -10   7  16     3703.92     3916.30    221.51 o 
  -9   7  16      101.04       -8.36     40.77 o 
  -8   7  16     2870.75     2998.02    114.80 o 
  -7   7  16       68.02       54.89     44.17 o 
  -6   7  16      813.47      885.90     66.92 o 
  -5   7  16      435.91      321.24     94.62 o 
  -4   7  16     2302.65     2271.93     98.31 o 
  -3   7  16      271.71      251.71     50.71 o 
  -2   7  16      263.83      145.07     49.66 o 
  -1   7  16       53.08       26.14     35.02 o 
   0   7  16     1058.50      996.77     52.28 o 
   1   7  16      472.30      525.91     59.60 o 
   2   7  16      650.81      683.81     47.05 o 
   3   7  16      195.53      174.60     74.49 o 
   4   7  16      820.50      926.14    140.63 o 
   5   7  16       31.70       26.92     42.60 o 
   6   7  16       72.35      110.30     44.96 o 
 -13   8  16        3.53       21.43     56.19 o 
 -12   8  16     6067.05     5903.62    183.12 o 
 -11   8  16        1.99      -20.39     44.69 o 
 -10   8  16    16691.54    17211.69    441.04 o 
  -9   8  16      333.66      326.99     55.15 o 
  -8   8  16    11762.83    11675.30    314.25 o 
  -7   8  16      122.78      125.20     49.66 o 
  -6   8  16     8266.80     8270.99    235.56 o 
  -5   8  16       48.60       88.60     62.21 o 
  -4   8  16    12508.36    12546.96    332.64 o 
  -3   8  16      146.37       88.34     47.05 o 
  -2   8  16    23589.09    23911.23    591.99 o 
  -1   8  16       29.98       -5.49     55.67 o 
   0   8  16    10916.77    10897.03    236.44 o 
   1   8  16       30.39       53.32     40.51 o 
   2   8  16     9480.59     9170.35    251.55 o 
   3   8  16      443.86      559.89     76.85 o 
   4   8  16    13081.62    13765.54    629.29 o 
   5   8  16        5.63       29.53     38.94 o 
 -13   9  16       17.93      -30.06     66.91 o 
 -12   9  16      730.29      858.16    113.71 o 
 -11   9  16       67.21       -1.31     47.05 o 
 -10   9  16     1759.64     1716.34     88.63 o 
  -9   9  16       72.83      -23.00     59.85 o 
  -8   9  16       62.82       -5.49     45.48 o 
  -7   9  16      302.40      233.93     67.44 o 
  -6   9  16       26.52       60.64     51.23 o 
  -5   9  16      419.93      400.44     62.47 o 
  -4   9  16     1848.27     1678.23    190.86 o 
  -3   9  16      630.06      486.19     60.90 o 
  -2   9  16      703.73      759.36     79.46 o 
  -1   9  16      108.93       85.21     44.69 o 
   0   9  16       20.21       41.56     46.26 o 
   1   9  16       26.76       28.75     33.98 o 
   2   9  16       20.04       51.23     41.03 o 
   3   9  16      232.66      239.68     47.57 o 
   4   9  16      195.54      250.40     54.37 o 
   5   9  16       19.97      -19.08     54.36 o 
 -12  10  16     6406.03     6002.86    270.76 o 
 -11  10  16       23.08       20.39     49.40 o 
 -10  10  16    11870.63    12200.96    416.32 o 
  -9  10  16      151.23       10.19     64.04 o 
  -8  10  16    14152.99    14476.90    382.18 o 
  -7  10  16      200.36      127.55     50.71 o 
  -6  10  16     9048.95     9157.42    258.87 o 
  -5  10  16       69.22       82.59     46.52 o 
  -4  10  16    20698.17    20481.39    517.14 o 
  -3  10  16       18.49      -34.24     43.39 o 
  -2  10  16    13881.42    13760.85    362.53 o 
  -1  10  16       24.35        6.80     40.51 o 
   0  10  16     4712.17     4472.40    148.30 o 
   1  10  16       65.43       23.52     43.13 o 
   2  10  16     4227.97     4168.31    136.26 o 
   3  10  16        0.29       14.64     38.94 o 
   4  10  16    10547.98    11197.43    293.96 o 
 -10  11  16     1221.16     1096.11    108.49 o 
  -9  11  16      323.72      282.03     54.89 o 
  -8  11  16      418.69      443.57     59.60 o 
  -7  11  16      513.79      409.86     56.20 o 
  -6  11  16      504.21      386.59     58.03 o 
  -5  11  16        1.47        7.58     44.17 o 
  -4  11  16      697.12      792.55     66.39 o 
  -3  11  16      376.03      334.05     67.44 o 
  -2  11  16      645.01      629.70    117.37 o 
  -1  11  16       61.83       21.17     46.26 o 
   0  11  16       42.62       10.72     59.59 o 
   1  11  16     1101.56     1096.09    149.79 o 
   2  11  16       11.17        2.09     60.90 o 
   3  11  16        8.37      -58.28     60.64 o 
 -10  12  16     9931.63     9567.13    529.50 o 
  -9  12  16      137.58       94.36     77.10 o 
  -8  12  16    11980.04    11705.95    321.27 o 
  -7  12  16       73.23       -1.31     49.40 o 
  -6  12  16     5073.08     4851.03    207.68 o 
  -5  12  16      331.46      287.00     52.28 o 
  -4  12  16    10976.44    11043.15    304.48 o 
  -3  12  16        6.81      -34.76     41.82 o 
  -2  12  16    15871.51    16089.57    484.95 o 
  -1  12  16      137.54      104.29     84.95 o 
   0  12  16     7545.91     8033.45    233.92 o 
   1  12  16       76.05       36.07     58.81 o 
   2  12  16     6883.35     7251.46    290.40 o 
  -8  13  16     2974.05     3250.97    129.96 o 
  -7  13  16       10.50      -42.08     42.60 o 
  -6  13  16      813.36      994.88    149.00 o 
  -5  13  16      138.94      113.44    100.37 o 
  -4  13  16     1039.39     1084.05     84.17 o 
  -3  13  16       44.90       21.43     46.26 o 
  -2  13  16      784.94      789.16     67.18 o 
  -1  13  16        4.14       22.74     49.92 o 
   0  13  16      199.25      358.34     84.69 o 
   1  13  16       45.93       -3.14     60.64 o 
  -6  14  16     4389.99     4078.58    246.36 o 
  -5  14  16      157.79      140.10     55.15 o 
  -4  14  16     7307.02     7670.56    381.21 o 
  -3  14  16       29.63      -14.38     63.25 o 
  -2  14  16    11770.46    13223.89    356.58 o 
  -1  14  16       32.45       33.19     52.80 o 
 -11   0  17    15719.97    15976.12    599.80 o 
  -9   0  17    22727.74    22010.03    801.60 o 
  -7   0  17    11323.79    11039.00    364.82 o 
  -5   0  17     6029.18     5965.48    401.64 o 
  -3   0  17    21732.28    20771.50    785.89 o 
  -1   0  17    13026.83    13284.03    543.85 o 
   1   0  17    11587.84    11689.81    422.41 o 
   3   0  17    13191.59    12652.22    455.74 o 
   5   0  17     5580.65     5728.47    243.01 o 
 -12   1  17       48.98       95.40     93.83 o 
 -11   1  17      694.44      784.19     69.27 o 
 -10   1  17       63.46       79.19     53.58 o 
  -9   1  17     2198.45     2234.48     79.22 o 
  -8   1  17      854.04      854.80     56.73 o 
  -7   1  17     1427.00     1412.00     53.33 o 
  -6   1  17      485.04      398.36     36.07 o 
  -5   1  17     2968.98     2915.56     76.88 o 
  -4   1  17      345.21      292.49     33.46 o 
  -3   1  17     8382.61     8566.55    219.36 o 
  -2   1  17      554.41      566.96     41.82 o 
  -1   1  17    10390.48    10532.57    199.79 o 
   0   1  17      591.90      632.57     48.62 o 
   1   1  17     2109.90     2061.09     72.95 o 
   2   1  17       44.45       78.15     42.08 o 
   3   1  17     5236.23     5355.18    160.35 o 
   4   1  17       28.77       26.92     40.77 o 
   5   1  17     8555.51     8973.77    242.60 o 
   6   1  17        7.74      -18.82     57.24 o 
 -12   2  17       81.40       76.32     44.69 o 
 -11   2  17     9605.60     9545.33    273.03 o 
 -10   2  17      919.84      983.94     57.25 o 
  -9   2  17    21676.90    21174.96    530.71 o 
  -8   2  17       63.53       34.50     46.79 o 
  -7   2  17    14679.67    13958.10    299.00 o 
  -6   2  17     2181.15     2141.44     64.58 o 
  -5   2  17     8409.38     8489.60    167.01 o 
  -4   2  17       12.60       48.61     31.10 o 
  -3   2  17    13154.14    12947.23    238.67 o 
  -2   2  17       11.38       62.47     36.07 o 
  -1   2  17     6672.00     6929.65    161.45 o 
   0   2  17      281.15      263.21     39.47 o 
   1   2  17     4430.95     4396.33    146.74 o 
   2   2  17      175.49      247.78     51.75 o 
   3   2  17     6675.48     6727.40    190.74 o 
   4   2  17       43.20       57.50     42.86 o 
   5   2  17     7053.63     6793.81    194.40 o 
   6   2  17        4.29       71.61     46.00 o 
 -13   3  17      587.21      534.02     87.57 o 
 -12   3  17       40.22       38.94     62.21 o 
 -11   3  17     3914.73     4268.19    117.95 o 
 -10   3  17       61.52       47.83     36.85 o 
  -9   3  17     7446.75     7635.02    223.49 o 
  -8   3  17      107.84      111.34     38.94 o 
  -7   3  17     7858.32     7846.38    239.22 o 
  -6   3  17       96.52       23.00     35.02 o 
  -5   3  17     2322.40     2290.53     89.95 o 
  -4   3  17      129.69      134.35     36.07 o 
  -3   3  17     4010.53     4016.43    108.02 o 
  -2   3  17      100.59      102.46     35.29 o 
  -1   3  17     5079.16     5153.49    128.71 o 
   0   3  17      114.10       99.58     49.14 o 
   1   3  17     2999.27     3089.60    114.27 o 
   2   3  17        0.57       -2.09     32.67 o 
   3   3  17     6128.01     6431.40    184.70 o 
   4   3  17       22.43        5.75     37.90 o 
   5   3  17     9064.15     9039.51    244.45 o 
   6   3  17        0.19      -39.99     54.89 o 
 -13   4  17     7489.23     7761.13    327.34 o 
 -12   4  17      152.15       24.31     41.04 o 
 -11   4  17     5707.48     5788.53    176.84 o 
 -10   4  17       39.94       32.93     44.69 o 
  -9   4  17    26055.93    26289.96    918.52 o 
  -8   4  17      311.14      173.03     52.01 o 
  -7   4  17    11273.69    11163.43    318.97 o 
  -6   4  17      851.00      842.51     64.31 o 
  -5   4  17    10603.08    10972.93    420.55 o 
  -4   4  17       17.39      -11.24     34.76 o 
  -3   4  17     9951.80     9845.22    215.48 o 
  -2   4  17        1.95       47.57     39.21 o 
  -1   4  17     6091.17     5976.41    144.43 o 
   0   4  17       34.54       38.68     52.53 o 
   1   4  17     1554.58     1522.85     64.84 o 
   2   4  17       67.50       62.21     42.08 o 
   3   4  17     5560.06     5606.49    166.11 o 
   4   4  17      262.51      210.93     55.41 o 
   5   4  17     6964.32     6900.63    293.55 o 
   6   4  17      371.16      429.71     83.38 o 
 -13   5  17      493.30      437.30     96.71 o 
 -12   5  17      366.99      402.53     53.32 o 
 -11   5  17     1783.38     1781.98    135.95 o 
 -10   5  17      857.37      892.17     65.09 o 
  -9   5  17     4901.73     5040.10    211.88 o 
  -8   5  17       41.60      -38.68     38.68 o 
  -7   5  17     2150.58     2168.31    131.78 o 
  -6   5  17        5.59       79.19     43.91 o 
  -5   5  17     3483.81     3545.24    168.95 o 
  -4   5  17      224.15      166.24     46.79 o 
  -3   5  17    10162.63    10216.05    222.82 o 
  -2   5  17      410.99      432.07     42.61 o 
  -1   5  17     4544.35     4620.09    119.80 o 
   0   5  17     1048.08     1085.38     55.42 o 
   1   5  17     2578.89     2520.63     95.18 o 
   2   5  17      334.15      264.26     51.23 o 
   3   5  17     5494.76     5580.22    235.17 o 
   4   5  17       61.31       31.89     41.56 o 
   5   5  17     5182.20     5376.46    255.03 o 
 -13   6  17     9683.51     9296.98    260.17 o 
 -12   6  17       73.13       27.71     43.13 o 
 -11   6  17     9215.55     9378.96    260.43 o 
 -10   6  17      936.58      890.87     67.97 o 
  -9   6  17    24206.84    23943.61    594.06 o 
  -8   6  17      123.17       55.41     46.79 o 
  -7   6  17    10254.24    10485.56    285.91 o 
  -6   6  17       74.94       52.80     45.48 o 
  -5   6  17     6068.75     6260.75    189.43 o 
  -3   6  17    14879.46    15412.13    469.82 o 
  -2   6  17      185.80      136.96     41.56 o 
  -1   6  17    16791.34    16676.31    342.56 o 
   0   6  17        9.49      -26.14     30.32 o 
   1   6  17     6835.65     6913.41    163.27 o 
   2   6  17       87.33       49.40     54.37 o 
   3   6  17     6088.79     6329.65    182.87 o 
   4   6  17       80.95      109.78     78.15 o 
   5   6  17     5751.18     5673.50    171.86 o 
 -13   7  17      751.75      835.68     70.05 o 
 -12   7  17        0.58      -61.68     61.68 o 
 -11   7  17      326.05      338.49     91.74 o 
 -10   7  17        9.27       -5.75     64.03 o 
  -9   7  17     1656.94     1796.33    145.88 o 
  -8   7  17      114.20       87.30     48.88 o 
  -7   7  17     2127.69     1902.90     92.03 o 
  -6   7  17       15.68       11.24     41.03 o 
  -5   7  17     3710.65     3697.76    130.24 o 
  -4   7  17        0.05      -33.98     54.89 o 
  -3   7  17     8158.08     8579.55    242.36 o 
  -2   7  17       22.03      -37.38     42.86 o 
  -1   7  17     9477.19     9385.84    208.63 o 
   0   7  17        3.38       17.25     40.77 o 
   1   7  17     1967.70     1904.65     70.59 o 
   2   7  17       41.96       55.93     42.60 o 
   3   7  17     3886.76     4093.30    135.21 o 
   4   7  17       15.48       45.48     44.17 o 
   5   7  17     5585.87     6125.57    205.07 o 
 -13   8  17     4368.29     4344.54    149.33 o 
 -12   8  17        1.98      -10.45     53.06 o 
 -11   8  17     7618.59     7954.12    570.96 o 
 -10   8  17      270.14      192.11     53.58 o 
  -9   8  17    15513.08    15589.36    405.05 o 
  -8   8  17      795.71      778.71     67.96 o 
  -7   8  17     8782.38     8675.81    246.82 o 
  -6   8  17        2.13       51.49     46.78 o 
  -5   8  17     5739.55     5765.68    328.59 o 
  -4   8  17      155.14      121.54     49.66 o 
  -3   8  17    15846.71    16261.37    418.75 o 
  -2   8  17      670.27      759.61     89.92 o 
  -1   8  17     9886.70    10074.37    277.49 o 
   0   8  17      171.94      164.40     38.16 o 
   1   8  17     4169.94     4216.21    114.55 o 
   2   8  17       53.09       64.82     77.10 o 
   3   8  17     3745.29     3866.45    129.19 o 
   4   8  17        8.08       49.14     68.74 o 
 -12   9  17       97.64       77.10     47.57 o 
 -11   9  17     1420.47     1359.65     78.69 o 
 -10   9  17       64.37       30.06     58.02 o 
  -9   9  17     6832.61     6883.50    208.53 o 
  -8   9  17       29.82       23.00     46.52 o 
  -7   9  17     5146.49     5164.88    168.72 o 
  -6   9  17       16.24       78.67     74.75 o 
  -5   9  17     2699.55     2552.04    107.47 o 
  -4   9  17        8.39      -49.66     61.42 o 
  -3   9  17     4868.72     4871.48    161.39 o 
  -2   9  17      402.75      398.35    129.65 o 
  -1   9  17     4965.45     5221.98    167.14 o 
   0   9  17       17.32       18.30     42.60 o 
   1   9  17     3035.91     2865.90     90.21 o 
   2   9  17       53.18      111.08     49.14 o 
   3   9  17     3844.32     3959.83    133.37 o 
   4   9  17       17.71       49.92     44.69 o 
 -11  10  17     4274.03     4069.12    279.05 o 
 -10  10  17       20.58      -44.43     44.43 o 
  -9  10  17     9060.27     9010.30    259.10 o 
  -8  10  17      170.98      112.13     53.06 o 
  -7  10  17     8562.32     8573.66    371.63 o 
  -6  10  17       80.62       24.57     44.17 o 
  -5  10  17     5297.71     5292.86    170.03 o 
  -4  10  17       56.26      108.73     51.49 o 
  -3  10  17    12847.29    13364.46    355.65 o 
  -2  10  17        0.35       -4.44     61.16 o 
  -1  10  17     3817.72     3857.41    143.05 o 
   0  10  17       60.24       66.39     47.57 o 
   1  10  17     1358.89     1354.94    107.70 o 
   2  10  17       60.22       64.04    106.64 o 
   3  10  17     2832.12     2563.48    103.80 o 
 -10  11  17       12.99       56.19    101.67 o 
  -9  11  17     3256.27     3284.59    337.32 o 
  -8  11  17       58.72      -30.84     42.60 o 
  -7  11  17     3989.16     3956.33    333.44 o 
  -6  11  17       31.82       92.26    104.02 o 
  -5  11  17     2777.24     2764.86    115.83 o 
  -4  11  17      155.73      106.12     49.14 o 
  -3  11  17     2643.04     2687.14    112.69 o 
  -1  11  17     5352.57     5286.70    171.59 o 
   0  11  17     1196.20     1176.10     76.07 o 
   1  11  17     2235.00     2368.49    142.23 o 
   2  11  17      148.54      251.70     67.96 o 
  -9  12  17     9428.39     9500.17    273.76 o 
  -8  12  17      845.42      829.94     72.15 o 
  -7  12  17     5238.86     5137.45    235.67 o 
  -6  12  17        1.37      -55.93     55.93 o 
  -5  12  17     6408.29     6237.16    195.69 o 
  -4  12  17       13.83       -1.83     47.83 o 
  -3  12  17     9782.26    10331.32    355.19 o 
  -2  12  17       93.62      148.46     51.75 o 
  -1  12  17     8541.71     8689.22    333.40 o 
   0  12  17        7.74      -35.02     44.69 o 
   1  12  17     4152.84     4599.11    214.71 o 
  -6  13  17      425.77      465.78    158.92 o 
  -5  13  17     1231.97     1151.26     81.56 o 
  -4  13  17       37.64       61.68     67.69 o 
  -3  13  17     5008.65     4967.46    168.96 o 
  -2  13  17        0.89       36.07     63.25 o 
  -1  13  17     4131.75     4127.05    233.28 o 
 -12   0  18     3941.37     4503.21    222.04 o 
 -10   0  18     5095.92     5697.28    262.11 o 
  -8   0  18     4399.07     4344.54    143.34 o 
  -6   0  18      843.88      765.13     62.48 o 
  -4   0  18      289.97      322.54     52.28 o 
  -2   0  18     1186.80     1202.53     72.67 o 
   0   0  18     2596.34     2497.65    135.45 o 
   2   0  18      796.27      784.46     81.56 o 
   4   0  18      643.09      766.92     82.34 o 
 -12   1  18     5578.34     6133.27    194.36 o 
 -11   1  18      575.77      642.76     69.01 o 
 -10   1  18     9259.45     9629.08    277.20 o 
  -9   1  18      533.96      502.65     47.83 o 
  -8   1  18    25963.33    25415.42    593.02 o 
  -7   1  18      133.79      101.41     32.41 o 
  -6   1  18    11056.16    10690.74    203.21 o 
  -5   1  18        0.01      -10.45     27.97 o 
  -4   1  18    12984.02    12878.61    238.91 o 
  -3   1  18      337.62      313.14     37.90 o 
  -2   1  18    31823.66    31630.30    541.87 o 
  -1   1  18       74.07       84.42     34.50 o 
   0   1  18    13229.31    13364.88    281.58 o 
   1   1  18      467.75      437.82     42.08 o 
   2   1  18     5631.19     5575.98    166.90 o 
   3   1  18        0.00       30.32     42.34 o 
   4   1  18    12526.06    12763.32    327.32 o 
   5   1  18       46.10       49.40     44.17 o 
 -13   2  18      177.95      231.58     76.32 o 
 -12   2  18     1509.71     1522.03     86.53 o 
 -11   2  18       82.87      155.52     53.32 o 
 -10   2  18      708.67      692.18     89.40 o 
  -9   2  18       10.68       50.97     37.90 o 
  -8   2  18     2965.13     2787.04    113.23 o 
  -7   2  18      454.32      370.65     45.48 o 
  -6   2  18     2508.26     2418.43     70.08 o 
  -5   2  18     1816.13     1747.26     70.85 o 
  -4   2  18      245.98      224.52     34.24 o 
  -3   2  18        1.38       -4.70     30.32 o 
  -2   2  18      324.42      334.31     47.05 o 
  -1   2  18      951.27     1001.72     55.94 o 
   0   2  18      337.89      257.72     40.51 o 
   1   2  18        0.03       56.72     36.59 o 
   2   2  18      243.18      254.58     40.51 o 
   3   2  18        4.10       32.41     42.34 o 
   4   2  18       75.42      162.83     52.27 o 
   5   2  18       36.44       95.66     46.52 o 
 -13   3  18      224.21      179.83     69.53 o 
 -12   3  18     4907.70     5164.81    183.09 o 
 -11   3  18       57.27       62.99     41.03 o 
 -10   3  18    16423.35    16736.14    354.30 o 
  -9   3  18      246.01      234.98     42.87 o 
  -8   3  18    24700.04    24597.47    502.05 o 
  -7   3  18       29.72      -15.94     47.31 o 
  -6   3  18     6105.93     6210.54    186.55 o 
  -5   3  18        5.80        6.01     31.63 o 
  -4   3  18    11746.79    10961.04    237.01 o 
  -3   3  18      107.74       89.13     33.98 o 
  -2   3  18    18032.43    17530.30    358.38 o 
  -1   3  18      235.36      197.60     40.51 o 
   0   3  18     6876.86     7173.16    168.25 o 
   1   3  18        1.53      -15.94     32.15 o 
   2   3  18     4774.62     4691.63    122.41 o 
   3   3  18        3.43       54.89     43.65 o 
   4   3  18    13591.94    13305.66    338.89 o 
   5   3  18        1.29       -7.32     40.25 o 
 -13   4  18      168.87      110.04     75.80 o 
 -12   4  18      642.35      643.81     94.36 o 
 -11   4  18       94.82       69.52     47.31 o 
 -10   4  18      832.80      782.11     66.92 o 
  -9   4  18      496.88      463.70     58.29 o 
  -8   4  18     1757.49     1616.50    108.76 o 
  -7   4  18       27.25        0.26     43.13 o 
  -6   4  18     1921.26     1941.28     92.03 o 
  -5   4  18      102.37      119.19     49.66 o 
  -4   4  18     1310.46     1227.13     58.56 o 
  -3   4  18      192.97      145.06     41.82 o 
  -2   4  18      276.70      236.03     46.53 o 
  -1   4  18        2.52       59.07     42.60 o 
   0   4  18       16.14       28.49     32.41 o 
   1   4  18      257.29      239.42     46.00 o 
   2   4  18       55.32       67.43     36.33 o 
   3   4  18        0.25       25.09     49.40 o 
   4   4  18       38.10       50.97     72.40 o 
 -13   5  18      900.89      809.04     90.44 o 
 -12   5  18     3749.22     3764.22    134.68 o 
 -11   5  18      338.75      371.68     59.07 o 
 -10   5  18    10927.37    11344.71    306.85 o 
  -9   5  18      502.47      467.10     59.60 o 
  -8   5  18    17704.55    17187.74    519.78 o 
  -7   5  18       13.84      -54.63     54.63 o 
  -6   5  18    10361.15    10350.97    282.50 o 
  -5   5  18       85.04       69.52     48.09 o 
  -4   5  18    11196.04    11598.13    311.09 o 
  -3   5  18        9.27       30.84     35.28 o 
  -2   5  18    23446.28    22922.71    770.86 o 
  -1   5  18      591.44      515.46     46.79 o 
   0   5  18    11682.82    11409.78    246.67 o 
   1   5  18      385.40      395.21     46.26 o 
   2   5  18     3604.17     3648.86    177.30 o 
   3   5  18       28.53       24.83     39.21 o 
   4   5  18    11205.01    11653.95    303.16 o 
 -12   6  18     3492.16     3832.31    137.55 o 
 -11   6  18      428.31      282.03     50.71 o 
 -10   6  18     3747.19     3969.06    140.70 o 
  -9   6  18        0.26      -39.20     44.69 o 
  -8   6  18     2573.97     2603.76    152.96 o 
  -6   6  18      960.66     1053.21    110.31 o 
  -5   6  18      361.29      416.90     59.07 o 
  -4   6  18     1206.64     1278.34    109.80 o 
  -2   6  18      766.08      748.12     51.50 o 
  -1   6  18        4.11       31.63     57.24 o 
   0   6  18     1425.43     1427.91     62.22 o 
   1   6  18       37.63       17.77     41.30 o 
   2   6  18       75.54       71.62     43.65 o 
   3   6  18        0.49        5.23     38.42 o 
   4   6  18       66.21      154.47     52.80 o 
 -13   7  18        0.75       82.59     48.09 o 
 -12   7  18     1791.28     1919.19     92.03 o 
 -11   7  18        0.17      -32.67     60.38 o 
 -10   7  18     7919.34     8080.48    233.68 o 
  -9   7  18       19.77        0.78     43.91 o 
  -8   7  18    14055.11    13948.59    367.51 o 
  -6   7  18     8203.24     8425.28    241.04 o 
  -5   7  18       28.10       38.94     50.18 o 
  -4   7  18    14679.89    14683.77    383.55 o 
  -3   7  18       97.94       49.92    135.39 o 
  -2   7  18    27705.00    28733.93    704.60 o 
  -1   7  18        5.81        7.32     35.28 o 
   0   7  18    11419.26    11678.34    252.40 o 
   1   7  18      187.58      196.03     41.04 o 
   2   7  18     4766.34     5113.08    158.50 o 
   3   7  18        0.85      -23.00     38.42 o 
   4   7  18    10748.75    11580.25    431.39 o 
 -12   8  18      725.51      841.69     93.06 o 
 -11   8  18       34.80       35.02     75.80 o 
 -10   8  18     1511.91     1405.43     82.61 o 
  -9   8  18       93.23       36.85     50.71 o 
  -8   8  18     2306.59     2194.43    102.23 o 
  -7   8  18        8.06       40.77     74.23 o 
  -6   8  18      500.71      544.73     62.47 o 
  -5   8  18        0.95        2.61     64.03 o 
  -4   8  18      511.95      581.59     67.70 o 
  -3   8  18     2032.90     2157.49     99.61 o 
  -2   8  18      724.48      685.38    106.91 o 
  -1   8  18      285.02      313.39     54.11 o 
   0   8  18      199.66      219.03     38.94 o 
   1   8  18       31.92      -29.01     30.84 o 
   2   8  18        7.28      118.92    111.87 o 
   3   8  18       21.02      -11.24     43.39 o 
 -11   9  18       58.39        6.01     47.05 o 
 -10   9  18     7352.06     7342.14    308.75 o 
  -9   9  18       29.41       69.79     49.92 o 
  -8   9  18    14646.93    14636.78    385.85 o 
  -7   9  18        1.91      101.15     78.15 o 
  -6   9  18     7394.42     7294.43    217.18 o 
  -5   9  18       78.29       54.89     50.44 o 
  -4   9  18     6370.55     6267.47    193.34 o 
  -3   9  18       58.97       26.40    110.30 o 
  -2   9  18    14345.66    14285.66    375.88 o 
  -1   9  18      186.41      207.79     92.79 o 
   0   9  18     6783.68     6787.76    204.86 o 
   1   9  18      191.12      210.93     62.99 o 
   2   9  18     4834.59     4953.47    156.14 o 
 -10  10  18       77.66       58.29     48.09 o 
  -9  10  18       83.49      102.20     74.23 o 
  -8  10  18      481.74      510.75    120.50 o 
  -7  10  18      164.51      169.37     54.10 o 
  -6  10  18      965.53      865.25     68.75 o 
  -5  10  18      390.30      412.46    159.18 o 
  -4  10  18      499.42      570.35     63.26 o 
  -3  10  18      103.85       79.72     47.57 o 
  -2  10  18       23.85      -13.07     55.67 o 
  -1  10  18       36.97       77.89     69.00 o 
   0  10  18        4.71       13.33     85.47 o 
   1  10  18      184.60      250.13     76.58 o 
  -9  11  18      104.17      166.75     78.41 o 
  -8  11  18    15578.89    15346.50    405.25 o 
  -7  11  18       43.69      -24.05     42.08 o 
  -6  11  18     4400.00     4149.27    146.46 o 
  -5  11  18       23.06      -11.24     45.74 o 
  -4  11  18     6288.65     6108.84    192.02 o 
  -3  11  18       21.55      -14.11     67.69 o 
  -2  11  18    11039.57    10734.38    297.13 o 
  -1  11  18       29.53       -3.14     43.13 o 
   0  11  18     6688.22     6829.25    256.65 o 
  -6  12  18      408.93      379.00     61.95 o 
  -5  12  18      231.09      216.94     54.89 o 
  -4  12  18      148.19      214.59     56.98 o 
  -3  12  18      170.18      127.81     55.93 o 
  -2  12  18      645.38      749.93     72.67 o 
 -11   0  19       86.64      -40.77     59.59 o 
  -9   0  19     5175.55     5224.87    246.15 o 
  -7   0  19     2514.28     2456.56    103.54 o 
  -5   0  19     2847.60     2786.97    188.53 o 
  -3   0  19    13265.41    12533.58    614.51 o 
  -1   0  19     9309.23     9720.69    267.26 o 
   1   0  19      299.72      338.49     74.23 o 
 -13   1  19     9539.17    10441.00    420.08 o 
 -12   1  19       55.10       21.69     75.27 o 
 -11   1  19     7519.82     7701.96    232.10 o 
 -10   1  19       82.45       52.27     71.09 o 
  -9   1  19    11169.66    11568.09    323.37 o 
  -8   1  19        1.94       -6.53     33.72 o 
  -7   1  19    14681.04    14804.22    317.80 o 
  -6   1  19        0.26      -20.39     48.61 o 
  -5   1  19     5499.40     5440.62    120.34 o 
  -4   1  19      347.38      324.11     48.09 o 
  -3   1  19    14738.92    14536.18    266.72 o 
  -2   1  19        0.06       48.61     35.02 o 
  -1   1  19    18603.36    18442.47    376.97 o 
   0   1  19        3.19       34.50     35.28 o 
   1   1  19     4732.48     4757.22    149.09 o 
   2   1  19       49.50      108.99     43.91 o 
   3   1  19     2734.70     2439.80     98.58 o 
   4   1  19      225.51      321.75     53.32 o 
 -13   2  19     2092.08     2303.08    152.95 o 
 -12   2  19      156.76      157.35     52.01 o 
 -11   2  19     1007.74     1036.22     77.12 o 
 -10   2  19       41.85       22.48     64.04 o 
  -9   2  19     3084.56     3066.29    139.38 o 
  -8   2  19      499.57      423.97     82.86 o 
  -7   2  19     3836.07     2842.06    728.63 o 
  -6   2  19       14.59      -26.66     36.59 o 
  -5   2  19     1194.08     1130.90     51.76 o 
  -4   2  19     1472.02     1457.74     56.73 o 
  -3   2  19     4204.40     4459.65    118.74 o 
  -2   2  19      198.06      215.37     41.04 o 
  -1   2  19     8620.68     8784.90    198.91 o 
   0   2  19       49.53       35.28     59.07 o 
   1   2  19     2090.44     2141.28     94.91 o 
   2   2  19      265.46      163.36     43.65 o 
   3   2  19     1470.23     1375.87     74.51 o 
   4   2  19       46.06       37.11     67.43 o 
 -13   3  19     5059.15     5028.20    240.37 o 
 -12   3  19       54.65      -27.44     55.67 o 
 -11   3  19     5839.66     6019.13    193.06 o 
 -10   3  19      229.91      195.77     40.77 o 
  -9   3  19    16801.44    16919.77    358.50 o 
  -8   3  19       90.68       72.14     38.16 o 
  -7   3  19    10726.51    10440.45    285.13 o 
  -5   3  19     2725.04     2524.63    104.86 o 
  -4   3  19       41.51       14.90     39.21 o 
  -3   3  19     6192.46     6060.94    148.34 o 
  -2   3  19      123.08      113.44     42.86 o 
  -1   3  19     9379.32     9298.40    208.10 o 
   0   3  19       28.94      -13.33     32.41 o 
   1   3  19     4972.08     5043.52    129.21 o 
   2   3  19      105.69       81.02     46.52 o 
   3   3  19     4797.46     5026.74    157.98 o 
   4   3  19       15.99       -6.53     59.33 o 
 -13   4  19     1048.71     1140.52    118.16 o 
 -12   4  19        0.43      -43.13     62.21 o 
 -11   4  19     2279.39     2386.84    102.23 o 
 -10   4  19      262.08      203.61     48.88 o 
  -9   4  19     4175.47     4211.81    198.77 o 
  -8   4  19        0.21       61.16     69.78 o 
  -7   4  19     2206.70     2059.52     96.22 o 
  -6   4  19      482.71      433.64     57.24 o 
  -5   4  19       95.22       52.01     94.62 o 
  -4   4  19      125.01      153.16     52.01 o 
  -3   4  19     5276.22     5369.65    135.76 o 
  -2   4  19       95.24       34.24     60.64 o 
  -1   4  19     5566.74     5682.13    142.05 o 
   0   4  19       81.65       82.59     42.86 o 
   1   4  19     1938.21     1960.57     74.25 o 
   2   4  19       15.86       34.24     43.39 o 
   3   4  19     1301.46     1319.63     76.86 o 
 -13   5  19     9921.06     9957.01    408.31 o 
 -12   5  19      250.14      306.86     60.64 o 
 -11   5  19     4101.42     4154.88    224.39 o 
 -10   5  19      299.64      369.59     57.50 o 
  -9   5  19    13961.49    14575.77    381.37 o 
  -8   5  19       10.66       -4.70     43.91 o 
  -7   5  19     9746.19     9522.48    415.96 o 
  -6   5  19      287.59      296.14     54.37 o 
  -5   5  19     5082.09     5105.52    217.37 o 
  -4   5  19       28.42       29.80     46.00 o 
  -3   5  19     9626.93     9611.08    266.48 o 
  -2   5  19      352.52      192.64     42.61 o 
  -1   5  19    13963.09    13503.05    286.30 o 
   0   5  19       41.79        0.26     32.15 o 
   1   5  19     3997.36     4148.29    113.76 o 
   2   5  19      557.92      586.82     58.81 o 
   3   5  19     3028.57     3111.88    115.84 o 
 -12   6  19       15.90      100.37     54.36 o 
 -11   6  19       60.07      -37.38     45.22 o 
 -10   6  19       13.27       32.67     62.47 o 
  -9   6  19     2399.09     2541.94    109.81 o 
  -8   6  19       24.84      -18.82     49.92 o 
  -7   6  19     2600.99     2756.97    114.79 o 
  -6   6  19      461.53      373.78     57.24 o 
  -5   6  19     1600.62     1642.84     87.32 o 
  -4   6  19      373.70      336.92     94.62 o 
  -3   6  19     5569.41     5724.50    199.07 o 
  -2   6  19        0.20        4.44     60.64 o 
  -1   6  19     6830.61     6679.97    256.15 o 
   0   6  19       23.81      -23.78     32.93 o 
   1   6  19      522.81      511.01     48.36 o 
   2   6  19        1.83       49.92     65.86 o 
   3   6  19     2953.26     3374.10    169.96 o 
 -12   7  19       85.49       93.83     67.96 o 
 -11   7  19     3855.18     3803.19    201.63 o 
 -10   7  19       62.66        6.01     76.32 o 
  -9   7  19     8510.71     8888.45    253.85 o 
  -8   7  19       15.53       -2.88     64.56 o 
  -7   7  19    11880.23    12275.06    330.71 o 
  -6   7  19      265.98      225.83    128.86 o 
  -5   7  19     6756.94     7101.74    212.71 o 
  -4   7  19        2.75       20.13     57.50 o 
  -3   7  19    13433.83    13838.25    365.89 o 
  -2   7  19      398.82      312.61     53.58 o 
  -1   7  19    14494.26    15312.25    493.23 o 
   0   7  19        3.53        0.00     39.21 o 
   1   7  19     3744.74     3871.40    110.10 o 
   2   7  19      291.35      219.03     61.95 o 
 -11   8  19      323.83      305.81    128.60 o 
 -10   8  19       14.39      107.68     67.17 o 
  -9   8  19     2238.16     2240.39    101.71 o 
  -8   8  19       22.93      -56.46     56.46 o 
  -7   8  19     2382.79     2456.17    107.98 o 
  -6   8  19       26.46       68.22     52.27 o 
  -5   8  19     1672.22     1862.97    135.42 o 
  -4   8  19      130.48      196.55     57.50 o 
  -3   8  19     4056.78     4073.56    144.62 o 
  -2   8  19      790.11      907.57     74.76 o 
  -1   8  19     4249.60     4330.45    149.86 o 
   0   8  19      190.19      243.08     52.27 o 
   1   8  19     1976.50     2095.71     93.60 o 
 -10   9  19        2.53       36.33     61.94 o 
  -9   9  19     9513.87     9904.08    280.31 o 
  -8   9  19        1.40       12.81     53.06 o 
  -7   9  19    11050.73    10368.95    419.66 o 
  -6   9  19       63.66       50.44     45.74 o 
  -5   9  19     2687.43     2541.77    180.94 o 
  -4   9  19       17.56       37.64     65.34 o 
  -3   9  19     5073.40     4979.92    164.79 o 
  -2   9  19       72.24      103.50     52.27 o 
  -1   9  19     6021.21     6179.18    192.54 o 
   0   9  19       35.73      -44.43     44.43 o 
  -9  10  19     2599.51     2943.04    172.04 o 
  -8  10  19        8.01       -9.41     66.65 o 
  -7  10  19     2011.97     2008.93     99.61 o 
  -6  10  19        1.22       42.60     77.63 o 
  -5  10  19      511.78      415.34     76.59 o 
  -4  10  19      352.40      323.85     56.46 o 
  -3  10  19     1900.88     1745.63     93.33 o 
  -2  10  19      119.78       61.68     52.01 o 
  -1  10  19     4076.10     4058.78    144.62 o 
  -6  11  19       67.95      -60.90     63.25 o 
  -5  11  19     2151.57     2153.28    106.67 o 
  -4  11  19      312.69      313.13     90.18 o 
  -3  11  19     3659.09     3613.19    197.17 o 
  -2  11  19       87.63      -29.80     76.32 o 
 -12   0  20     5872.07     6262.24    286.18 o 
 -10   0  20     6696.07     7332.28    320.24 o 
  -8   0  20    22105.80    23280.95    853.70 o 
  -6   0  20    13157.85    12535.78    333.42 o 
  -4   0  20     7876.61     8059.68    347.01 o 
  -2   0  20    22389.30    22608.80    564.17 o 
   0   0  20    11067.13    10709.19    398.47 o 
   2   0  20     6201.09     6456.89    270.24 o 
 -13   1  20        0.09      -12.55     77.10 o 
 -12   1  20     1016.31     1122.21     86.00 o 
 -11   1  20      102.56       59.07     53.32 o 
 -10   1  20      693.70      635.71     69.79 o 
  -9   1  20      215.43      400.95     95.66 o 
  -8   1  20     1844.35     1796.37     76.08 o 
  -7   1  20        1.68       26.40     37.90 o 
  -6   1  20      920.31      915.18     47.31 o 
  -5   1  20      553.95      575.06     44.96 o 
  -4   1  20      350.56      404.10     39.21 o 
  -3   1  20       54.87       11.24     31.36 o 
  -2   1  20     1825.08     1841.07    152.16 o 
  -1   1  20        0.07       77.10     50.18 o 
   0   1  20      177.38      100.37     37.38 o 
   1   1  20       32.28        5.49     41.03 o 
   2   1  20        5.86       58.81     43.65 o 
 -13   2  20      313.60      148.20     74.49 o 
 -12   2  20     5501.28     5881.29    243.27 o 
 -11   2  20       57.81       56.98     56.98 o 
 -10   2  20     9738.21    10101.04    292.12 o 
  -9   2  20        3.36       -2.35     37.11 o 
  -8   2  20    16977.11    17192.68    643.36 o 
  -7   2  20       50.56      -19.08     47.57 o 
  -6   2  20     4079.84     3802.99    111.68 o 
  -5   2  20       34.40       -6.01     38.16 o 
  -4   2  20     4944.96     4891.91    151.45 o 
  -3   2  20      449.64      383.19     44.17 o 
  -2   2  20    17993.74    17868.38    367.46 o 
  -1   2  20       45.83        4.70     41.56 o 
   0   2  20    12832.43    13216.00    282.30 o 
   1   2  20       19.63       36.85     36.85 o 
   2   2  20     4118.73     3870.80    188.04 o 
 -13   3  20       99.22       54.89     66.13 o 
 -12   3  20      442.38      410.89     90.96 o 
 -11   3  20       89.13       62.99     77.10 o 
 -10   3  20     1498.07     1605.42     87.58 o 
  -9   3  20       28.61      -55.93     63.25 o 
  -8   3  20     1959.42     1869.86     91.24 o 
  -7   3  20       79.55      151.59     75.01 o 
  -6   3  20      921.10      851.13     68.75 o 
  -5   3  20      375.21      339.27     89.65 o 
  -4   3  20      188.02       71.36     50.45 o 
  -3   3  20       71.32       74.23     38.16 o 
  -2   3  20       12.85       55.93     37.64 o 
  -1   3  20      110.59      135.65     42.34 o 
   0   3  20      195.25      188.97     42.08 o 
   1   3  20       11.73       17.51     52.53 o 
   2   3  20      988.55      980.00     67.97 o 
 -12   4  20     5802.68     5760.11    266.56 o 
 -11   4  20        5.06      -10.72     66.65 o 
 -10   4  20     8362.41     8718.85    265.36 o 
  -9   4  20       26.60       65.86     73.44 o 
  -8   4  20    13286.14    13289.64    388.14 o 
  -7   4  20        1.18       18.30     43.39 o 
  -6   4  20     5358.48     5203.98    196.71 o 
  -5   4  20        1.58      -41.56     41.56 o 
  -4   4  20     2418.54     2469.28    151.65 o 
  -3   4  20      253.36      222.43     39.73 o 
  -2   4  20    14876.91    14896.83    312.78 o 
  -1   4  20       57.95       29.53     36.07 o 
   0   4  20    11405.57    11238.26    245.84 o 
   1   4  20      170.13      156.56     59.59 o 
   2   4  20     3371.06     3551.86    124.73 o 
 -12   5  20     1048.12      921.72     70.58 o 
 -11   5  20       10.88      -44.69     44.69 o 
 -10   5  20     1597.64     1475.76    112.41 o 
  -9   5  20       47.22      -23.26     42.08 o 
  -8   5  20     1273.08     1279.64    158.16 o 
  -7   5  20       77.21       64.04     48.88 o 
  -6   5  20      726.68      835.42     73.19 o 
  -5   5  20      489.49      505.00     58.29 o 
  -4   5  20      571.82      522.00    121.28 o 
  -3   5  20      337.42      411.67     60.90 o 
  -2   5  20      260.88      243.34     43.65 o 
  -1   5  20      307.95      192.90     77.63 o 
   0   5  20      243.62      276.80     68.48 o 
   1   5  20       16.98       66.91     52.53 o 
   2   5  20       31.22       55.15     69.00 o 
 -11   6  20        1.71       32.15     45.74 o 
 -10   6  20     7884.01     8373.39    241.78 o 
  -9   6  20       67.08       42.60     48.09 o 
  -8   6  20    18559.41    19240.42    593.12 o 
  -7   6  20      105.46       68.48     48.61 o 
  -6   6  20    10174.97    10592.34    293.45 o 
  -5   6  20      164.02      118.40     46.26 o 
  -4   6  20     9567.58     9868.66    276.41 o 
  -3   6  20      216.49      125.20     46.00 o 
  -2   6  20    12607.26    13139.40    350.63 o 
  -1   6  20        0.33      -16.20     35.55 o 
   0   6  20     8888.11     8832.06    260.66 o 
   1   6  20        0.06      -38.42     53.58 o 
 -11   7  20        0.91       31.10     52.27 o 
 -10   7  20     1066.23     1260.50     86.00 o 
  -9   7  20      293.79      257.72     57.50 o 
  -8   7  20      901.32      857.66     72.93 o 
  -7   7  20      208.03       96.97     50.45 o 
  -6   7  20     1143.90     1061.33     75.03 o 
  -5   7  20      146.11      114.22     51.75 o 
  -4   7  20      904.76      884.85     76.07 o 
  -3   7  20      403.38      418.47     63.78 o 
  -2   7  20      292.71      295.36    126.77 o 
  -1   7  20       58.51       58.29     69.79 o 
   0   7  20      127.02      124.94     43.65 o 
   1   7  20      178.47       54.10     57.76 o 
 -10   8  20     6877.65     6543.45    202.50 o 
  -8   8  20    13135.35    13501.62    362.16 o 
  -7   8  20       20.67       16.99     73.71 o 
  -6   8  20    10303.91    10767.94    552.85 o 
  -5   8  20       46.87      -27.97     48.09 o 
  -4   8  20     4773.43     4857.26    161.90 o 
  -3   8  20       74.21       37.90     49.14 o 
  -2   8  20    11889.66    12258.38    445.88 o 
  -1   8  20       28.54       38.94     44.96 o 
   0   8  20     8952.68     8607.82    365.59 o 
  -9   9  20      270.25      294.57     88.61 o 
  -8   9  20     2166.22     2273.29    148.24 o 
  -7   9  20      869.42      889.28     75.28 o 
  -6   9  20      800.12      640.68    128.61 o 
  -5   9  20      101.14       -6.53     45.48 o 
  -4   9  20       86.01      108.21     50.18 o 
  -3   9  20      115.35       64.82     46.79 o 
  -5  10  20        5.39      -13.85     73.71 o 
  -4  10  20     3339.73     3002.70    180.17 o 
 -11   0  21     5749.78     5976.44    278.59 o 
  -9   0  21    10710.82    11069.64    447.39 o 
  -7   0  21    12353.42    12924.89    343.82 o 
  -5   0  21     9887.76     9470.61    265.17 o 
  -3   0  21     8929.67     9114.72    435.24 o 
  -1   0  21     9652.42     9590.74    365.65 o 
   1   0  21     2992.24     3054.08    160.55 o 
 -12   1  21       26.81      -60.11     60.11 o 
 -11   1  21      409.51      496.36     64.82 o 
 -10   1  21       28.71       25.61     53.84 o 
  -9   1  21     4788.05     4887.92    280.39 o 
  -8   1  21      395.58      446.96     50.97 o 
  -7   1  21     6229.42     6586.17    165.86 o 
  -6   1  21       97.06       10.72     32.41 o 
  -5   1  21     1351.63     1367.49     63.79 o 
  -4   1  21      392.29      381.10     52.80 o 
  -3   1  21     1409.95     1546.84    109.27 o 
  -2   1  21      112.45      152.64     41.82 o 
  -1   1  21     5567.78     5840.36    147.53 o 
   0   1  21       40.92       20.39     43.13 o 
   1   1  21     3696.36     3913.95    192.21 o 
 -11   2  21     4389.76     4056.64    149.07 o 
 -10   2  21       98.19      110.56     79.20 o 
  -9   2  21     8628.90     8372.42    198.89 o 
  -8   2  21      170.37      124.41     62.99 o 
  -7   2  21    11542.60    11260.33    293.77 o 
  -6   2  21       31.90       57.24     39.21 o 
  -5   2  21     3569.37     3455.85    122.12 o 
  -4   2  21        6.18       39.73     35.55 o 
  -3   2  21     7290.78     7464.76    176.36 o 
  -2   2  21        2.18       63.77     62.21 o 
  -1   2  21    10462.57    10763.51    237.95 o 
   0   2  21       35.42       71.88     37.38 o 
   1   2  21     4632.24     4784.62    154.57 o 
 -11   3  21      678.95      533.76     87.83 o 
 -10   3  21       20.32      -58.55     58.55 o 
  -9   3  21      867.32      801.71     68.23 o 
  -8   3  21      216.96       68.74     68.22 o 
  -7   3  21     2413.09     2328.58    107.46 o 
  -6   3  21        0.44       31.10     64.03 o 
  -5   3  21     1012.76      927.47    118.68 o 
  -4   3  21        4.38        6.27     36.85 o 
  -3   3  21     2369.68     2542.18    119.23 o 
  -2   3  21        0.90       14.11     36.07 o 
  -1   3  21     3564.36     3680.67    107.74 o 
   0   3  21        1.11      -24.57     34.24 o 
   1   3  21     1592.54     1433.92    119.47 o 
 -11   4  21     2802.97     2794.09    172.05 o 
 -10   4  21      264.39      190.28     81.03 o 
  -9   4  21    10632.45    10482.31    290.57 o 
  -8   4  21      120.59       84.42     52.80 o 
  -7   4  21     9233.09     9335.60    263.82 o 
  -6   4  21       50.37       41.03     46.26 o 
  -5   4  21     3333.47     3002.26    158.47 o 
  -4   4  21        1.61      -18.30     47.31 o 
  -3   4  21     4770.12     4686.50    129.47 o 
  -2   4  21       52.11      -32.41     32.41 o 
  -1   4  21     9928.55    10588.41    236.09 o 
   0   4  21       38.85       61.42     41.82 o 
 -11   5  21      527.91      662.35     69.27 o 
 -10   5  21      198.88      240.73     58.03 o 
  -9   5  21     1883.09     1833.21     95.43 o 
  -8   5  21       10.67      -15.94     46.52 o 
  -7   5  21     3359.08     3409.66    130.23 o 
  -6   5  21      381.14      321.24     67.18 o 
  -5   5  21      863.76      770.35     71.10 o 
  -4   5  21      252.40      163.88     47.31 o 
  -3   5  21     1623.34     1507.14     88.36 o 
  -2   5  21       91.04       71.09     34.24 o 
  -1   5  21     5191.20     5307.38    138.37 o 
   0   5  21      191.78      297.44    115.00 o 
 -10   6  21      106.13       46.26     50.18 o 
  -9   6  21     9536.64     9667.92    371.13 o 
  -8   6  21       56.07      -42.86     44.96 o 
  -7   6  21    16140.69    16157.45    943.41 o 
  -6   6  21      140.62      163.10     90.43 o 
  -5   6  21     6852.22     7028.71    212.44 o 
  -4   6  21       48.59       34.50     45.22 o 
  -3   6  21     5909.60     6018.20    190.96 o 
  -2   6  21       15.98       17.51     66.39 o 
  -1   6  21     6730.92     6694.30    298.25 o 
  -9   7  21     3062.68     3140.65    173.62 o 
  -8   7  21       40.47       21.69     70.31 o 
  -7   7  21     4310.20     4418.55    290.30 o 
  -6   7  21      103.27      103.76     58.55 o 
  -5   7  21     1314.38     1321.20    121.56 o 
  -4   7  21       67.85       53.06     96.71 o 
  -3   7  21     1770.21     1824.81     94.64 o 
  -2   7  21       56.10      -49.40     70.05 o 
  -8   8  21      367.38      521.45     95.67 o 
  -7   8  21    11083.77    10824.35    414.14 o 
  -6   8  21      465.81      438.08     62.47 o 
  -5   8  21     4802.38     4660.24    160.59 o 
  -4   8  21       34.89       89.65     75.54 o 
  -3   8  21     4448.63     4573.41    239.04 o 
 -10   0  22      550.86      556.23     94.36 o 
  -8   0  22      997.33      986.80    119.20 o 
  -6   0  22      871.06      896.60     73.98 o 
  -4   0  22      481.22      442.53     61.43 o 
  -2   0  22      259.21      195.25     67.44 o 
 -10   1  22     3784.39     3944.86    150.89 o 
  -9   1  22        2.25      -39.99     53.06 o 
  -8   1  22    15446.71    16308.73    442.97 o 
  -7   1  22      102.56       16.99     40.77 o 
  -6   1  22    13833.27    13935.51    306.16 o 
  -5   1  22      122.63      107.95     40.77 o 
  -4   1  22     4684.78     4683.26    126.85 o 
  -3   1  22       19.98       -1.31     38.16 o 
  -2   1  22     8122.02     8090.71    190.50 o 
  -1   1  22      400.85      497.93     56.46 o 
 -10   2  22     1217.44     1223.41     93.06 o 
  -9   2  22      740.47      789.41     77.11 o 
  -8   2  22      663.24      654.00     73.19 o 
  -7   2  22      221.89      194.99     52.28 o 
  -6   2  22      438.04      372.73     58.03 o 
  -5   2  22       56.27       15.94     64.04 o 
  -4   2  22      466.57      419.26     46.00 o 
  -3   2  22       54.74       18.30     38.94 o 
  -2   2  22      565.98      577.41    100.63 o 
  -1   2  22       37.99      121.80     44.17 o 
 -10   3  22     1870.09     1762.87    140.13 o 
  -8   3  22     6364.65     6211.63    288.82 o 
  -7   3  22        0.31       92.00     71.61 o 
  -6   3  22     8482.11     8333.31    272.68 o 
  -5   3  22       81.90       22.48     74.23 o 
  -4   3  22     3481.73     3159.96    122.90 o 
  -3   3  22       80.27       51.23     37.38 o 
  -2   3  22    10198.49    10228.67    230.08 o 
  -1   3  22       65.62       49.92     97.23 o 
  -9   4  22      171.19      153.43     55.15 o 
  -8   4  22      844.89      647.22     88.88 o 
  -7   4  22       20.62      -21.43     81.55 o 
  -6   4  22      227.20      153.95     56.72 o 
  -5   4  22       95.85       48.35     49.66 o 
  -4   4  22      735.77      746.02     70.32 o 
  -3   4  22       12.16       11.50     64.56 o 
  -2   4  22      628.64      769.27     57.51 o 
  -8   5  22    10408.65    10095.15    388.45 o 
  -7   5  22      447.67      438.08     64.56 o 
  -6   5  22     9481.43     9602.14    565.06 o 
  -5   5  22       45.13      -15.94     42.86 o 
  -4   5  22     3406.84     3181.61    170.49 o 
  -6   6  22     1506.06     1576.90    124.18 o 
  -5   6  22        0.80      -45.48     45.48 o 
  -4   6  22      868.41      755.44    104.30 o 
  -5   0  23      530.46      490.88     78.42 o 
  -7   1  23    10336.01     9796.87    376.14 o 
  -6   1  23       66.10      153.69     78.15 o 
  -5   1  23     7212.24     6960.30    201.46 o 
  -4   1  23       19.59      -50.71     63.25 o 
  -7   2  23     2893.83     2825.75    158.19 o 
  -6   2  23       14.00      -54.36     54.36 o 
  -5   2  23     1583.04     1538.49    125.75 o 
  -4   2  23       51.55      210.92     55.67 o 
                                                 
